# Supplementary material for: Spatial Overlap of Grey Seals and Fisheries in Irish Waters, Some New Insights Using Telemetry Technology and VMS
Source: PLoS One. 2016 Sep 28;11(9):e0160564. doi: 10.1371/journal.pone.0160564 (PMC5040441; doi:10.1371/journal.pone.0160564)
Supplement: S1 Appendix — (XLSX) [file pone.0160564.s001.xlsx]

## Sheet: active gear
GridId	Lat	Lon	TotalTime.x	pf	pfnew	LAT	LON	TotalTime.y	ps	psnew
53000602	53	-6.02	0.05	1.19873e-07	3.32287e-12	53	-6.02	2.78333	0.000119448	5.12617e-09
52240628	52.24	-6.28	0.1	2.39747e-07	6.64576e-12	52.24	-6.28	31.8	0.00136471	5.85673e-08
52420578	52.42	-5.78	0.183333	4.39535e-07	1.21839e-11	52.42	-5.78	0.383333	1.64509e-05	7.05998e-10
52760556	52.76	-5.56	0.2	4.79494e-07	1.32915e-11	52.76	-5.56	0.333333	1.43052e-05	6.13914e-10
52160620	52.16	-6.2	0.25	5.99367e-07	1.66144e-11	52.16	-6.2	0.666667	2.86103e-05	1.22782e-09
52800554	52.8	-5.54	0.25	5.99367e-07	1.66144e-11	52.8	-5.54	2	8.58309e-05	3.68347e-09
52080628	52.08	-6.28	0.25	5.99367e-07	1.66144e-11	52.08	-6.28	7.56667	0.000324727	1.39358e-08
52060634	52.06	-6.34	0.25	5.99367e-07	1.66144e-11	52.06	-6.34	21.9667	0.00094271	4.04568e-08
52240630	52.24	-6.3	0.283333	6.79282e-07	1.88296e-11	52.24	-6.3	26.1	0.00112009	4.80694e-08
52980600	52.98	-6	0.299999	7.19238e-07	1.99372e-11	52.98	-6	34.2	0.00146771	6.29874e-08
52180654	52.18	-6.54	0.333333	7.99155e-07	2.21525e-11	52.18	-6.54	0.266667	1.14441e-05	4.91129e-10
52280636	52.28	-6.36	0.483332	1.15877e-06	3.2121e-11	52.28	-6.36	0.833333	3.57629e-05	1.53478e-09
52200630	52.2	-6.3	0.55	1.31861e-06	3.65517e-11	52.2	-6.3	35.7833	0.00153566	6.59035e-08
52000654	52	-6.54	0.583333	1.39852e-06	3.87668e-11	52	-6.54	0.516667	2.2173e-05	9.51565e-10
52340636	52.34	-6.36	0.583333	1.39852e-06	3.87668e-11	52.34	-6.36	2856.08	0.12257	5.26016e-06
52420628	52.42	-6.28	0.633333	1.5184e-06	4.20899e-11	52.42	-6.28	0.933333	4.00544e-05	1.71895e-09
52920572	52.92	-5.72	0.783333	1.87802e-06	5.20585e-11	52.92	-5.72	0.266667	1.14441e-05	4.91129e-10
52120660	52.12	-6.6	0.933333	2.23764e-06	6.20271e-11	52.12	-6.6	384.8	0.0165139	7.08701e-07
53440570	53.44	-5.7	0.95	2.27759e-06	6.31345e-11	53.44	-5.7	0.8	3.43324e-05	1.47339e-09
52900602	52.9	-6.02	0.983333	2.35751e-06	6.53499e-11	52.9	-6.02	2.3	9.87056e-05	4.236e-09
52540602	52.54	-6.02	1	2.39747e-06	6.64576e-11	52.54	-6.02	0.233333	1.00136e-05	4.29738e-10
51900664	51.9	-6.64	1	2.39747e-06	6.64576e-11	51.9	-6.64	0.266667	1.14441e-05	4.91129e-10
51940660	51.94	-6.6	1	2.39747e-06	6.64576e-11	51.94	-6.6	0.266667	1.14441e-05	4.91129e-10
52000588	52	-5.88	1	2.39747e-06	6.64576e-11	52	-5.88	0.3	1.28746e-05	5.5252e-10
52500562	52.5	-5.62	1	2.39747e-06	6.64576e-11	52.5	-5.62	0.316667	1.35899e-05	5.83217e-10
51880634	51.88	-6.34	1	2.39747e-06	6.64576e-11	51.88	-6.34	0.35	1.50204e-05	6.44608e-10
51980582	51.98	-5.82	1	2.39747e-06	6.64576e-11	51.98	-5.82	0.35	1.50204e-05	6.44608e-10
52000658	52	-6.58	1	2.39747e-06	6.64576e-11	52	-6.58	0.516667	2.2173e-05	9.51565e-10
52000596	52	-5.96	0.999999	2.39747e-06	6.64576e-11	52	-5.96	0.633333	2.71798e-05	1.16643e-09
51900572	51.9	-5.72	1	2.39747e-06	6.64576e-11	51.9	-5.72	0.65	2.78951e-05	1.19713e-09
51860592	51.86	-5.92	1	2.39747e-06	6.64576e-11	51.86	-5.92	0.95	4.07697e-05	1.74965e-09
52060618	52.06	-6.18	1	2.39747e-06	6.64576e-11	52.06	-6.18	1.28333	5.50749e-05	2.36357e-09
52280576	52.28	-5.76	1	2.39747e-06	6.64576e-11	52.28	-5.76	1.36667	5.86511e-05	2.51704e-09
52320568	52.32	-5.68	1	2.39747e-06	6.64576e-11	52.32	-5.68	1.4	6.00817e-05	2.57843e-09
52040610	52.04	-6.1	0.999999	2.39747e-06	6.64576e-11	52.04	-6.1	1.46667	6.29427e-05	2.70122e-09
52500600	52.5	-6	1	2.39747e-06	6.64576e-11	52.5	-6	1.46667	6.29427e-05	2.70122e-09
52320606	52.32	-6.06	1	2.39747e-06	6.64576e-11	52.32	-6.06	1.9	8.15394e-05	3.4993e-09
52480600	52.48	-6	1	2.39747e-06	6.64576e-11	52.48	-6	2.41667	0.000103712	4.45085e-09
51880572	51.88	-5.72	1	2.39747e-06	6.64576e-11	51.88	-5.72	2.58333	0.000110865	4.75782e-09
52120612	52.12	-6.12	1	2.39747e-06	6.64576e-11	52.12	-6.12	6.71667	0.000288249	1.23703e-08
52360602	52.36	-6.02	1	2.39747e-06	6.64576e-11	52.36	-6.02	8.85	0.000379802	1.62994e-08
52020628	52.02	-6.28	1	2.39747e-06	6.64576e-11	52.02	-6.28	10.3333	0.00044346	1.90313e-08
52060624	52.06	-6.24	1	2.39747e-06	6.64576e-11	52.06	-6.24	11.6333	0.00049925	2.14255e-08
51920578	51.92	-5.78	1.01667	2.43742e-06	6.7565e-11	51.92	-5.78	0.683333	2.93256e-05	1.25852e-09
52220578	52.22	-5.78	1.01667	2.43742e-06	6.7565e-11	52.22	-5.78	4.48333	0.000192404	8.25711e-09
52020656	52.02	-6.56	1.03333	2.47738e-06	6.86727e-11	52.02	-6.56	4.45	0.000190974	8.19574e-09
52620542	52.62	-5.42	1.05	2.51734e-06	6.97804e-11	52.62	-5.42	0.683333	2.93256e-05	1.25852e-09
52140658	52.14	-6.58	1.13333	2.71713e-06	7.53185e-11	52.14	-6.58	32.4	0.00139046	5.96723e-08
52000646	52	-6.46	1.15	2.75709e-06	7.64262e-11	52	-6.46	10.8	0.000463487	1.98908e-08
52840608	52.84	-6.08	1.21667	2.91692e-06	8.08567e-11	52.84	-6.08	0.966667	4.1485e-05	1.78035e-09
53440436	53.44	-4.36	1.28333	3.07675e-06	8.52872e-11	53.44	-4.36	0.7	3.00408e-05	1.28922e-09
52040650	52.04	-6.5	1.41667	3.39641e-06	9.41481e-11	52.04	-6.5	10.6667	0.000457765	1.96452e-08
51940642	51.94	-6.42	1.5	3.5962e-06	9.96863e-11	51.94	-6.42	0.3	1.28746e-05	5.5252e-10
52280638	52.28	-6.38	1.51667	3.63616e-06	1.00794e-10	52.28	-6.38	2.13333	9.1553e-05	3.92904e-09
51960650	51.96	-6.5	1.53333	3.67612e-06	1.01902e-10	51.96	-6.5	12	0.000514986	2.21009e-08
53420400	53.42	-4	1.58333	3.79599e-06	1.05224e-10	53.42	-4	1.2	5.14986e-05	2.21009e-09
52020648	52.02	-6.48	1.58333	3.79599e-06	1.05224e-10	52.02	-6.48	5.3	0.000227452	9.76121e-09
52100646	52.1	-6.46	1.61667	3.8759e-06	1.0744e-10	52.1	-6.46	16.4333	0.000705244	3.02659e-08
52160548	52.16	-5.48	1.63333	3.91586e-06	1.08547e-10	52.16	-5.48	1.05	4.50612e-05	1.93382e-09
53380408	53.38	-4.08	1.63333	3.91586e-06	1.08547e-10	53.38	-4.08	23.6833	0.00101638	4.36185e-08
53880502	53.88	-5.02	1.75	4.19557e-06	1.16301e-10	53.88	-5.02	12.2333	0.000524999	2.25306e-08
52180628	52.18	-6.28	1.76667	4.23552e-06	1.17408e-10	52.18	-6.28	25.9833	0.00111509	4.78545e-08
51960642	51.96	-6.42	1.86667	4.47527e-06	1.24054e-10	51.96	-6.42	15.1833	0.0006516	2.79637e-08
52040638	52.04	-6.38	1.88333	4.51523e-06	1.25162e-10	52.04	-6.38	10.9333	0.000469209	2.01363e-08
53440394	53.44	-3.94	1.91667	4.59514e-06	1.27377e-10	53.44	-3.94	0.183333	7.86784e-06	3.37652e-10
51420482	51.42	-4.82	1.91667	4.59514e-06	1.27377e-10	51.42	-4.82	0.3	1.28746e-05	5.5252e-10
53400416	53.4	-4.16	1.91667	4.59514e-06	1.27377e-10	53.4	-4.16	0.45	1.9312e-05	8.28784e-10
51860580	51.86	-5.8	1.91667	4.59514e-06	1.27377e-10	51.86	-5.8	0.533333	2.28883e-05	9.82262e-10
54040504	54.04	-5.04	1.91667	4.59514e-06	1.27377e-10	54.04	-5.04	0.6	2.57493e-05	1.10504e-09
53400398	53.4	-3.98	1.91667	4.59514e-06	1.27377e-10	53.4	-3.98	0.65	2.78951e-05	1.19713e-09
51840570	51.84	-5.7	1.91667	4.59514e-06	1.27377e-10	51.84	-5.7	0.75	3.21866e-05	1.3813e-09
53480396	53.48	-3.96	1.91667	4.59514e-06	1.27377e-10	53.48	-3.96	0.783333	3.36171e-05	1.44269e-09
52080492	52.08	-4.92	1.91667	4.59514e-06	1.27377e-10	52.08	-4.92	1.03333	4.4346e-05	1.90313e-09
53480390	53.48	-3.9	1.91667	4.59514e-06	1.27377e-10	53.48	-3.9	1.05	4.50612e-05	1.93382e-09
54040502	54.04	-5.02	1.91667	4.59514e-06	1.27377e-10	54.04	-5.02	1.21667	5.22138e-05	2.24078e-09
53440392	53.44	-3.92	1.91667	4.59514e-06	1.27377e-10	53.44	-3.92	1.38333	5.93664e-05	2.54774e-09
53380400	53.38	-4	1.91667	4.59514e-06	1.27377e-10	53.38	-4	1.63333	7.00953e-05	3.00817e-09
53360408	53.36	-4.08	1.91667	4.59514e-06	1.27377e-10	53.36	-4.08	12.6333	0.000542165	2.32673e-08
52060632	52.06	-6.32	1.91667	4.59514e-06	1.27377e-10	52.06	-6.32	14.8	0.000635149	2.72577e-08
53400408	53.4	-4.08	1.91667	4.59514e-06	1.27377e-10	53.4	-4.08	15.25	0.000654461	2.80865e-08
53180600	53.18	-6	1.91667	4.59514e-06	1.27377e-10	53.18	-6	16.7833	0.000720265	3.09105e-08
53380416	53.38	-4.16	1.91667	4.59514e-06	1.27377e-10	53.38	-4.16	25.85	0.00110936	4.76089e-08
53360416	53.36	-4.16	1.91667	4.59514e-06	1.27377e-10	53.36	-4.16	26.5833	0.00114084	4.89595e-08
53100598	53.1	-5.98	1.91667	4.59514e-06	1.27377e-10	53.1	-5.98	32.0333	0.00137473	5.8997e-08
53360410	53.36	-4.1	1.91667	4.59514e-06	1.27377e-10	53.36	-4.1	32.1667	0.00138045	5.92426e-08
53340420	53.34	-4.2	1.91667	4.59514e-06	1.27377e-10	53.34	-4.2	50.5667	0.00217009	9.31305e-08
53420406	53.42	-4.06	1.93333	4.6351e-06	1.28484e-10	53.42	-4.06	0.233333	1.00136e-05	4.29738e-10
52200478	52.2	-4.78	1.93333	4.6351e-06	1.28484e-10	52.2	-4.78	0.85	3.64782e-05	1.56548e-09
51900566	51.9	-5.66	1.93333	4.6351e-06	1.28484e-10	51.9	-5.66	0.983333	4.22002e-05	1.81104e-09
53320408	53.32	-4.08	1.93333	4.6351e-06	1.28484e-10	53.32	-4.08	4.05	0.000173808	7.45905e-09
53360422	53.36	-4.22	1.93333	4.6351e-06	1.28484e-10	53.36	-4.22	147.283	0.00632073	2.71257e-07
51620594	51.62	-5.94	1.95	4.67506e-06	1.29592e-10	51.62	-5.94	0.25	1.07289e-05	4.60436e-10
52200602	52.2	-6.02	1.95	4.67506e-06	1.29592e-10	52.2	-6.02	9.86667	0.000423433	1.81718e-08
52860530	52.86	-5.3	1.98333	4.75498e-06	1.31808e-10	52.86	-5.3	0.3	1.28746e-05	5.5252e-10
53440414	53.44	-4.14	1.98333	4.75498e-06	1.31808e-10	53.44	-4.14	0.566667	2.43188e-05	1.04365e-09
52300526	52.3	-5.26	1.98333	4.75498e-06	1.31808e-10	52.3	-5.26	0.633333	2.71798e-05	1.16643e-09
52240536	52.24	-5.36	1.98333	4.75498e-06	1.31808e-10	52.24	-5.36	0.866667	3.71934e-05	1.59617e-09
51780590	51.78	-5.9	1.98333	4.75498e-06	1.31808e-10	51.78	-5.9	4.18333	0.00017953	7.70461e-09
53900406	53.9	-4.06	1.98333	4.75498e-06	1.31808e-10	53.9	-4.06	5.36667	0.000230313	9.88399e-09
52040622	52.04	-6.22	2	4.79493e-06	1.32915e-10	52.04	-6.22	3.9	0.00016737	7.18276e-09
53040470	53.04	-4.7	2	4.79494e-06	1.32915e-10	53.04	-4.7	0.2	8.58309e-06	3.68347e-10
52160544	52.16	-5.44	2	4.79494e-06	1.32915e-10	52.16	-5.44	0.25	1.07289e-05	4.60436e-10
52400584	52.4	-5.84	2	4.79494e-06	1.32915e-10	52.4	-5.84	0.25	1.07289e-05	4.60436e-10
52600580	52.6	-5.8	2	4.79494e-06	1.32915e-10	52.6	-5.8	0.25	1.07289e-05	4.60436e-10
53000564	53	-5.64	2	4.79494e-06	1.32915e-10	53	-5.64	0.25	1.07289e-05	4.60436e-10
52220484	52.22	-4.84	2	4.79494e-06	1.32915e-10	52.22	-4.84	0.266667	1.14441e-05	4.91129e-10
52420514	52.42	-5.14	2	4.79494e-06	1.32915e-10	52.42	-5.14	0.266667	1.14441e-05	4.91129e-10
53760462	53.76	-4.62	2	4.79494e-06	1.32915e-10	53.76	-4.62	0.266667	1.14441e-05	4.91129e-10
52180536	52.18	-5.36	2	4.79494e-06	1.32915e-10	52.18	-5.36	0.283333	1.21594e-05	5.21826e-10
52180652	52.18	-6.52	2	4.79494e-06	1.32915e-10	52.18	-6.52	0.283333	1.21594e-05	5.21826e-10
52420622	52.42	-6.22	2	4.79494e-06	1.32915e-10	52.42	-6.22	0.283333	1.21594e-05	5.21826e-10
52460542	52.46	-5.42	2	4.79494e-06	1.32915e-10	52.46	-5.42	0.283333	1.21594e-05	5.21826e-10
52560600	52.56	-6	2	4.79494e-06	1.32915e-10	52.56	-6	0.283333	1.21594e-05	5.21826e-10
52580582	52.58	-5.82	2	4.79494e-06	1.32915e-10	52.58	-5.82	0.283333	1.21594e-05	5.21826e-10
52920574	52.92	-5.74	2	4.79494e-06	1.32915e-10	52.92	-5.74	0.283333	1.21594e-05	5.21826e-10
51660526	51.66	-5.26	2	4.79494e-06	1.32915e-10	51.66	-5.26	0.3	1.28746e-05	5.5252e-10
51880632	51.88	-6.32	2	4.79494e-06	1.32915e-10	51.88	-6.32	0.3	1.28746e-05	5.5252e-10
52580616	52.58	-6.16	2	4.79494e-06	1.32915e-10	52.58	-6.16	0.3	1.28746e-05	5.5252e-10
53340566	53.34	-5.66	2	4.79494e-06	1.32915e-10	53.34	-5.66	0.3	1.28746e-05	5.5252e-10
53740488	53.74	-4.88	2	4.79494e-06	1.32915e-10	53.74	-4.88	0.3	1.28746e-05	5.5252e-10
52400588	52.4	-5.88	2	4.79494e-06	1.32915e-10	52.4	-5.88	0.316667	1.35899e-05	5.83217e-10
52460576	52.46	-5.76	2	4.79494e-06	1.32915e-10	52.46	-5.76	0.316667	1.35899e-05	5.83217e-10
53700528	53.7	-5.28	2	4.79494e-06	1.32915e-10	53.7	-5.28	0.316667	1.35899e-05	5.83217e-10
52500496	52.5	-4.96	2	4.79494e-06	1.32915e-10	52.5	-4.96	0.333333	1.43052e-05	6.13914e-10
53060532	53.06	-5.32	2	4.79494e-06	1.32915e-10	53.06	-5.32	0.366667	1.57357e-05	6.75305e-10
53180524	53.18	-5.24	2	4.79494e-06	1.32915e-10	53.18	-5.24	0.4	1.71662e-05	7.36696e-10
52600514	52.6	-5.14	2	4.79494e-06	1.32915e-10	52.6	-5.14	0.483333	2.07425e-05	8.90174e-10
52180594	52.18	-5.94	2	4.79494e-06	1.32915e-10	52.18	-5.94	0.5	2.14577e-05	9.20867e-10
52580580	52.58	-5.8	2	4.79494e-06	1.32915e-10	52.58	-5.8	0.5	2.14577e-05	9.20867e-10
52540610	52.54	-6.1	2	4.79494e-06	1.32915e-10	52.54	-6.1	0.516667	2.2173e-05	9.51565e-10
53060534	53.06	-5.34	2	4.79494e-06	1.32915e-10	53.06	-5.34	0.516667	2.2173e-05	9.51565e-10
53780440	53.78	-4.4	2	4.79494e-06	1.32915e-10	53.78	-4.4	0.516667	2.2173e-05	9.51565e-10
52400632	52.4	-6.32	2	4.79494e-06	1.32915e-10	52.4	-6.32	0.533333	2.28883e-05	9.82262e-10
52540612	52.54	-6.12	2	4.79494e-06	1.32915e-10	52.54	-6.12	0.533333	2.28883e-05	9.82262e-10
53220558	53.22	-5.58	2	4.79494e-06	1.32915e-10	53.22	-5.58	0.533333	2.28883e-05	9.82262e-10
51500570	51.5	-5.7	2	4.79494e-06	1.32915e-10	51.5	-5.7	0.55	2.36035e-05	1.01296e-09
52260486	52.26	-4.86	2	4.79494e-06	1.32915e-10	52.26	-4.86	0.55	2.36035e-05	1.01296e-09
52320578	52.32	-5.78	2	4.79494e-06	1.32915e-10	52.32	-5.78	0.55	2.36035e-05	1.01296e-09
52700568	52.7	-5.68	2	4.79494e-06	1.32915e-10	52.7	-5.68	0.55	2.36035e-05	1.01296e-09
52840572	52.84	-5.72	2	4.79494e-06	1.32915e-10	52.84	-5.72	0.55	2.36035e-05	1.01296e-09
52880564	52.88	-5.64	2	4.79494e-06	1.32915e-10	52.88	-5.64	0.55	2.36035e-05	1.01296e-09
52340588	52.34	-5.88	2	4.79494e-06	1.32915e-10	52.34	-5.88	0.566667	2.43188e-05	1.04365e-09
52420600	52.42	-6	2	4.79494e-06	1.32915e-10	52.42	-6	0.566667	2.43188e-05	1.04365e-09
52580502	52.58	-5.02	2	4.79494e-06	1.32915e-10	52.58	-5.02	0.566667	2.43188e-05	1.04365e-09
52020582	52.02	-5.82	2	4.79494e-06	1.32915e-10	52.02	-5.82	0.583333	2.5034e-05	1.07435e-09
52680612	52.68	-6.12	2	4.79494e-06	1.32915e-10	52.68	-6.12	0.583333	2.5034e-05	1.07435e-09
52760608	52.76	-6.08	2	4.79494e-06	1.32915e-10	52.76	-6.08	0.583333	2.5034e-05	1.07435e-09
52260586	52.26	-5.86	2	4.79494e-06	1.32915e-10	52.26	-5.86	0.6	2.57493e-05	1.10504e-09
52560584	52.56	-5.84	2	4.79494e-06	1.32915e-10	52.56	-5.84	0.6	2.57493e-05	1.10504e-09
52760554	52.76	-5.54	2	4.79494e-06	1.32915e-10	52.76	-5.54	0.6	2.57493e-05	1.10504e-09
52940540	52.94	-5.4	2	4.79494e-06	1.32915e-10	52.94	-5.4	0.6	2.57493e-05	1.10504e-09
52200540	52.2	-5.4	2	4.79494e-06	1.32915e-10	52.2	-5.4	0.616667	2.64645e-05	1.13574e-09
53100596	53.1	-5.96	2	4.79494e-06	1.32915e-10	53.1	-5.96	0.616667	2.64645e-05	1.13574e-09
53800490	53.8	-4.9	2	4.79494e-06	1.32915e-10	53.8	-4.9	0.616667	2.64645e-05	1.13574e-09
52420580	52.42	-5.8	2	4.79494e-06	1.32915e-10	52.42	-5.8	0.633333	2.71798e-05	1.16643e-09
52520508	52.52	-5.08	2	4.79494e-06	1.32915e-10	52.52	-5.08	0.633333	2.71798e-05	1.16643e-09
53560400	53.56	-4	2	4.79494e-06	1.32915e-10	53.56	-4	0.633333	2.71798e-05	1.16643e-09
53960512	53.96	-5.12	2	4.79494e-06	1.32915e-10	53.96	-5.12	0.633333	2.71798e-05	1.16643e-09
52520504	52.52	-5.04	2	4.79494e-06	1.32915e-10	52.52	-5.04	0.65	2.78951e-05	1.19713e-09
53220518	53.22	-5.18	2	4.79494e-06	1.32915e-10	53.22	-5.18	0.65	2.78951e-05	1.19713e-09
51920584	51.92	-5.84	2	4.79494e-06	1.32915e-10	51.92	-5.84	0.666667	2.86103e-05	1.22782e-09
52560516	52.56	-5.16	2	4.79494e-06	1.32915e-10	52.56	-5.16	0.7	3.00408e-05	1.28922e-09
53240512	53.24	-5.12	2	4.79494e-06	1.32915e-10	53.24	-5.12	0.716667	3.07561e-05	1.31991e-09
52100664	52.1	-6.64	2	4.79494e-06	1.32915e-10	52.1	-6.64	0.766667	3.29019e-05	1.412e-09
52520556	52.52	-5.56	2	4.79494e-06	1.32915e-10	52.52	-5.56	0.766667	3.29019e-05	1.412e-09
52600538	52.6	-5.38	2	4.79494e-06	1.32915e-10	52.6	-5.38	0.766667	3.29019e-05	1.412e-09
52340578	52.34	-5.78	2	4.79494e-06	1.32915e-10	52.34	-5.78	0.783333	3.36171e-05	1.44269e-09
52240484	52.24	-4.84	2	4.79494e-06	1.32915e-10	52.24	-4.84	0.8	3.43324e-05	1.47339e-09
52280582	52.28	-5.82	2	4.79494e-06	1.32915e-10	52.28	-5.82	0.8	3.43324e-05	1.47339e-09
52020570	52.02	-5.7	2	4.79494e-06	1.32915e-10	52.02	-5.7	0.816667	3.50476e-05	1.50408e-09
52260578	52.26	-5.78	2	4.79494e-06	1.32915e-10	52.26	-5.78	0.816667	3.50476e-05	1.50408e-09
52260508	52.26	-5.08	2	4.79494e-06	1.32915e-10	52.26	-5.08	0.85	3.64782e-05	1.56548e-09
52280586	52.28	-5.86	2	4.79494e-06	1.32915e-10	52.28	-5.86	0.85	3.64782e-05	1.56548e-09
52820582	52.82	-5.82	2	4.79494e-06	1.32915e-10	52.82	-5.82	0.85	3.64782e-05	1.56548e-09
52240578	52.24	-5.78	2	4.79494e-06	1.32915e-10	52.24	-5.78	0.866667	3.71934e-05	1.59617e-09
52140538	52.14	-5.38	2	4.79494e-06	1.32915e-10	52.14	-5.38	0.883333	3.79087e-05	1.62687e-09
52160542	52.16	-5.42	2	4.79494e-06	1.32915e-10	52.16	-5.42	0.883333	3.79087e-05	1.62687e-09
53980506	53.98	-5.06	2	4.79494e-06	1.32915e-10	53.98	-5.06	0.883333	3.79087e-05	1.62687e-09
52360568	52.36	-5.68	2	4.79494e-06	1.32915e-10	52.36	-5.68	0.916667	3.93392e-05	1.68826e-09
52400626	52.4	-6.26	2	4.79494e-06	1.32915e-10	52.4	-6.26	0.916667	3.93392e-05	1.68826e-09
53440430	53.44	-4.3	2	4.79494e-06	1.32915e-10	53.44	-4.3	0.916667	3.93392e-05	1.68826e-09
52940600	52.94	-6	2	4.79494e-06	1.32915e-10	52.94	-6	0.933333	4.00544e-05	1.71895e-09
52220588	52.22	-5.88	2	4.79494e-06	1.32915e-10	52.22	-5.88	0.966667	4.1485e-05	1.78035e-09
53100526	53.1	-5.26	2	4.79494e-06	1.32915e-10	53.1	-5.26	0.966667	4.1485e-05	1.78035e-09
52500518	52.5	-5.18	2	4.79494e-06	1.32915e-10	52.5	-5.18	0.983333	4.22002e-05	1.81104e-09
53340518	53.34	-5.18	2	4.79494e-06	1.32915e-10	53.34	-5.18	1	4.29155e-05	1.84174e-09
51900580	51.9	-5.8	2	4.79494e-06	1.32915e-10	51.9	-5.8	1.03333	4.4346e-05	1.90313e-09
52480618	52.48	-6.18	2	4.79494e-06	1.32915e-10	52.48	-6.18	1.06667	4.57765e-05	1.96452e-09
52540510	52.54	-5.1	2	4.79494e-06	1.32915e-10	52.54	-5.1	1.08333	4.64918e-05	1.99522e-09
51640580	51.64	-5.8	2	4.79494e-06	1.32915e-10	51.64	-5.8	1.15	4.93528e-05	2.118e-09
53740518	53.74	-5.18	2	4.79494e-06	1.32915e-10	53.74	-5.18	1.18333	5.07833e-05	2.17939e-09
52160538	52.16	-5.38	2	4.79494e-06	1.32915e-10	52.16	-5.38	1.21667	5.22138e-05	2.24078e-09
52320524	52.32	-5.24	2	4.79494e-06	1.32915e-10	52.32	-5.24	1.21667	5.22138e-05	2.24078e-09
52220596	52.22	-5.96	2	4.79494e-06	1.32915e-10	52.22	-5.96	1.25	5.36443e-05	2.30217e-09
52520520	52.52	-5.2	2	4.79494e-06	1.32915e-10	52.52	-5.2	1.25	5.36443e-05	2.30217e-09
53460402	53.46	-4.02	2	4.79494e-06	1.32915e-10	53.46	-4.02	1.3	5.57901e-05	2.39426e-09
52340592	52.34	-5.92	2	4.79494e-06	1.32915e-10	52.34	-5.92	1.33333	5.72206e-05	2.45565e-09
52400600	52.4	-6	2	4.79494e-06	1.32915e-10	52.4	-6	1.33333	5.72206e-05	2.45565e-09
52500514	52.5	-5.14	2	4.79494e-06	1.32915e-10	52.5	-5.14	1.33333	5.72206e-05	2.45565e-09
52380590	52.38	-5.9	2	4.79494e-06	1.32915e-10	52.38	-5.9	1.35	5.79359e-05	2.48635e-09
53400570	53.4	-5.7	2	4.79494e-06	1.32915e-10	53.4	-5.7	1.36667	5.86511e-05	2.51704e-09
52460612	52.46	-6.12	2	4.79494e-06	1.32915e-10	52.46	-6.12	1.38333	5.93664e-05	2.54774e-09
52560620	52.56	-6.2	2	4.79494e-06	1.32915e-10	52.56	-6.2	1.4	6.00817e-05	2.57843e-09
52580602	52.58	-6.02	2	4.79494e-06	1.32915e-10	52.58	-6.02	1.4	6.00817e-05	2.57843e-09
52220610	52.22	-6.1	2	4.79494e-06	1.32915e-10	52.22	-6.1	1.41667	6.07969e-05	2.60913e-09
53760504	53.76	-5.04	2	4.79494e-06	1.32915e-10	53.76	-5.04	1.48333	6.36579e-05	2.73191e-09
53080570	53.08	-5.7	2	4.79494e-06	1.32915e-10	53.08	-5.7	1.5	6.43732e-05	2.76261e-09
52200598	52.2	-5.98	2	4.79494e-06	1.32915e-10	52.2	-5.98	1.6	6.86648e-05	2.94678e-09
52120608	52.12	-6.08	2	4.79494e-06	1.32915e-10	52.12	-6.08	1.71667	7.36716e-05	3.16165e-09
52380520	52.38	-5.2	2	4.79494e-06	1.32915e-10	52.38	-5.2	1.71667	7.36716e-05	3.16165e-09
51780586	51.78	-5.86	2	4.79494e-06	1.32915e-10	51.78	-5.86	1.78333	7.65326e-05	3.28443e-09
52200566	52.2	-5.66	2	4.79494e-06	1.32915e-10	52.2	-5.66	1.78333	7.65326e-05	3.28443e-09
52300576	52.3	-5.76	2	4.79494e-06	1.32915e-10	52.3	-5.76	1.78333	7.65326e-05	3.28443e-09
52020664	52.02	-6.64	2	4.79494e-06	1.32915e-10	52.02	-6.64	1.85	7.93936e-05	3.40721e-09
52200594	52.2	-5.94	2	4.79494e-06	1.32915e-10	52.2	-5.94	1.86667	8.01089e-05	3.43791e-09
53740516	53.74	-5.16	2	4.79494e-06	1.32915e-10	53.74	-5.16	1.91667	8.22547e-05	3.53e-09
52380586	52.38	-5.86	2	4.79494e-06	1.32915e-10	52.38	-5.86	1.98333	8.51157e-05	3.65278e-09
51980650	51.98	-6.5	2	4.79494e-06	1.32915e-10	51.98	-6.5	2	8.58309e-05	3.68347e-09
53320516	53.32	-5.16	2	4.79494e-06	1.32915e-10	53.32	-5.16	2.05	8.79767e-05	3.77556e-09
52280536	52.28	-5.36	2	4.79494e-06	1.32915e-10	52.28	-5.36	2.06667	8.8692e-05	3.80626e-09
51980626	51.98	-6.26	2	4.79494e-06	1.32915e-10	51.98	-6.26	2.1	9.01225e-05	3.86765e-09
52300566	52.3	-5.66	2	4.79494e-06	1.32915e-10	52.3	-5.66	2.1	9.01225e-05	3.86765e-09
52420560	52.42	-5.6	2	4.79494e-06	1.32915e-10	52.42	-5.6	2.11667	9.08377e-05	3.89834e-09
52360590	52.36	-5.9	2	4.79494e-06	1.32915e-10	52.36	-5.9	2.13333	9.1553e-05	3.92904e-09
52880604	52.88	-6.04	2	4.79494e-06	1.32915e-10	52.88	-6.04	2.13333	9.1553e-05	3.92904e-09
52540508	52.54	-5.08	2	4.79494e-06	1.32915e-10	52.54	-5.08	2.16667	9.29835e-05	3.99043e-09
51980658	51.98	-6.58	2	4.79494e-06	1.32915e-10	51.98	-6.58	2.31667	9.94208e-05	4.26669e-09
52380634	52.38	-6.34	2	4.79494e-06	1.32915e-10	52.38	-6.34	2.31667	9.94208e-05	4.26669e-09
53720466	53.72	-4.66	2	4.79494e-06	1.32915e-10	53.72	-4.66	2.43333	0.000104428	4.48158e-09
52120632	52.12	-6.32	2	4.79494e-06	1.32915e-10	52.12	-6.32	2.46667	0.000105858	4.54295e-09
52280584	52.28	-5.84	2	4.79494e-06	1.32915e-10	52.28	-5.84	2.46667	0.000105858	4.54295e-09
52380524	52.38	-5.24	2	4.79494e-06	1.32915e-10	52.38	-5.24	2.48333	0.000106573	4.57363e-09
52080608	52.08	-6.08	2	4.79494e-06	1.32915e-10	52.08	-6.08	2.5	0.000107289	4.60436e-09
52360588	52.36	-5.88	2	4.79494e-06	1.32915e-10	52.36	-5.88	2.56667	0.00011015	4.72714e-09
52400524	52.4	-5.24	2	4.79494e-06	1.32915e-10	52.4	-5.24	2.66667	0.000114441	4.91129e-09
52300578	52.3	-5.78	2	4.79494e-06	1.32915e-10	52.3	-5.78	2.68333	0.000115157	4.94202e-09
52120584	52.12	-5.84	2	4.79494e-06	1.32915e-10	52.12	-5.84	2.73333	0.000117302	5.03407e-09
52420512	52.42	-5.12	2	4.79494e-06	1.32915e-10	52.42	-5.12	2.8	0.000120163	5.15685e-09
52400510	52.4	-5.1	2	4.79494e-06	1.32915e-10	52.4	-5.1	2.85	0.000122309	5.24895e-09
52120648	52.12	-6.48	2	4.79494e-06	1.32915e-10	52.12	-6.48	2.96667	0.000127316	5.46383e-09
53720512	53.72	-5.12	2	4.79494e-06	1.32915e-10	53.72	-5.12	3.01667	0.000129462	5.55592e-09
52360522	52.36	-5.22	2	4.79494e-06	1.32915e-10	52.36	-5.22	3.06667	0.000131607	5.64798e-09
53040594	53.04	-5.94	2	4.79494e-06	1.32915e-10	53.04	-5.94	3.06667	0.000131607	5.64798e-09
52260608	52.26	-6.08	2	4.79494e-06	1.32915e-10	52.26	-6.08	3.16667	0.000135899	5.83217e-09
52020646	52.02	-6.46	2	4.79494e-06	1.32915e-10	52.02	-6.46	3.18333	0.000136614	5.86285e-09
52340584	52.34	-5.84	2	4.79494e-06	1.32915e-10	52.34	-5.84	3.38333	0.000145197	6.2312e-09
52000628	52	-6.28	2	4.79494e-06	1.32915e-10	52	-6.28	3.43333	0.000147343	6.32329e-09
52140650	52.14	-6.5	2	4.79494e-06	1.32915e-10	52.14	-6.5	3.56667	0.000153065	6.56886e-09
52260534	52.26	-5.34	2	4.79494e-06	1.32915e-10	52.26	-5.34	3.66667	0.000157357	6.75305e-09
52440604	52.44	-6.04	2	4.79494e-06	1.32915e-10	52.44	-6.04	3.75	0.000160933	6.90652e-09
52460538	52.46	-5.38	2	4.79494e-06	1.32915e-10	52.46	-5.38	3.76667	0.000161648	6.9372e-09
52140652	52.14	-6.52	2	4.79494e-06	1.32915e-10	52.14	-6.52	3.81667	0.000163794	7.0293e-09
52260596	52.26	-5.96	2	4.79494e-06	1.32915e-10	52.26	-5.96	3.86667	0.00016594	7.12139e-09
52120652	52.12	-6.52	2	4.79494e-06	1.32915e-10	52.12	-6.52	4.01667	0.000172377	7.39764e-09
52300582	52.3	-5.82	2	4.79494e-06	1.32915e-10	52.3	-5.82	4.03333	0.000173092	7.42832e-09
52920602	52.92	-6.02	2	4.79494e-06	1.32915e-10	52.92	-6.02	4.13333	0.000177384	7.61252e-09
52040660	52.04	-6.6	2	4.79494e-06	1.32915e-10	52.04	-6.6	4.21667	0.00018096	7.76598e-09
52480610	52.48	-6.1	2	4.79494e-06	1.32915e-10	52.48	-6.1	4.25	0.000182391	7.8274e-09
52460626	52.46	-6.26	2	4.79494e-06	1.32915e-10	52.46	-6.26	4.48333	0.000192404	8.25711e-09
53320522	53.32	-5.22	2	4.79494e-06	1.32915e-10	53.32	-5.22	4.81667	0.00020671	8.87106e-09
52160638	52.16	-6.38	2	4.79494e-06	1.32915e-10	52.16	-6.38	4.86667	0.000208855	8.96311e-09
52540608	52.54	-6.08	2	4.79494e-06	1.32915e-10	52.54	-6.08	4.95	0.000212432	9.11662e-09
53280526	53.28	-5.26	2	4.79494e-06	1.32915e-10	53.28	-5.26	5.13333	0.000220299	9.45424e-09
52300606	52.3	-6.06	2	4.79494e-06	1.32915e-10	52.3	-6.06	5.33333	0.000228883	9.82262e-09
52360618	52.36	-6.18	2	4.79494e-06	1.32915e-10	52.36	-6.18	5.33333	0.000228883	9.82262e-09
52380624	52.38	-6.24	2	4.79494e-06	1.32915e-10	52.38	-6.24	5.33333	0.000228883	9.82262e-09
52380612	52.38	-6.12	2	4.79494e-06	1.32915e-10	52.38	-6.12	5.4	0.000231744	9.9454e-09
52140610	52.14	-6.1	2	4.79494e-06	1.32915e-10	52.14	-6.1	5.45	0.000233889	1.00375e-08
52460530	52.46	-5.3	2	4.79494e-06	1.32915e-10	52.46	-5.3	5.56667	0.000238896	1.02523e-08
52320600	52.32	-6	2	4.79494e-06	1.32915e-10	52.32	-6	5.61667	0.000241042	1.03444e-08
52140638	52.14	-6.38	2	4.79494e-06	1.32915e-10	52.14	-6.38	5.68333	0.000243903	1.04672e-08
52400602	52.4	-6.02	2	4.79494e-06	1.32915e-10	52.4	-6.02	5.9	0.000253201	1.08662e-08
53220522	53.22	-5.22	2	4.79494e-06	1.32915e-10	53.22	-5.22	6.16667	0.000264645	1.13574e-08
52420522	52.42	-5.22	2	4.79494e-06	1.32915e-10	52.42	-5.22	6.36667	0.000273228	1.17257e-08
52440502	52.44	-5.02	2	4.79494e-06	1.32915e-10	52.44	-5.02	6.58333	0.000282527	1.21248e-08
51980646	51.98	-6.46	2	4.79494e-06	1.32915e-10	51.98	-6.46	6.7	0.000287534	1.23397e-08
52220614	52.22	-6.14	2	4.79494e-06	1.32915e-10	52.22	-6.14	6.75	0.000289679	1.24317e-08
52400634	52.4	-6.34	2	4.79494e-06	1.32915e-10	52.4	-6.34	7.03333	0.000301839	1.29536e-08
52180608	52.18	-6.08	2	4.79494e-06	1.32915e-10	52.18	-6.08	7.26667	0.000311852	1.33833e-08
52280604	52.28	-6.04	2	4.79494e-06	1.32915e-10	52.28	-6.04	8.43333	0.00036192	1.5532e-08
52480514	52.48	-5.14	2	4.79494e-06	1.32915e-10	52.48	-5.14	8.55	0.000366927	1.57468e-08
52380630	52.38	-6.3	2	4.79494e-06	1.32915e-10	52.38	-6.3	8.56667	0.000367643	1.57776e-08
51980640	51.98	-6.4	2	4.79494e-06	1.32915e-10	51.98	-6.4	8.58333	0.000368358	1.58083e-08
52220600	52.22	-6	2	4.79494e-06	1.32915e-10	52.22	-6	9.38333	0.00040269	1.72816e-08
52200624	52.2	-6.24	2	4.79494e-06	1.32915e-10	52.2	-6.24	9.66667	0.00041485	1.78035e-08
52160606	52.16	-6.06	2	4.79494e-06	1.32915e-10	52.16	-6.06	9.86667	0.000423433	1.81718e-08
52360608	52.36	-6.08	2	4.79494e-06	1.32915e-10	52.36	-6.08	9.98333	0.000428439	1.83867e-08
52240614	52.24	-6.14	2	4.79494e-06	1.32915e-10	52.24	-6.14	10.0667	0.000432016	1.85402e-08
52080648	52.08	-6.48	2	4.79494e-06	1.32915e-10	52.08	-6.48	10.15	0.000435592	1.86936e-08
53100602	53.1	-6.02	2	4.79494e-06	1.32915e-10	53.1	-6.02	10.7333	0.000460626	1.9768e-08
52100650	52.1	-6.5	2	4.79494e-06	1.32915e-10	52.1	-6.5	10.9333	0.000469209	2.01363e-08
53860500	53.86	-5	2	4.79494e-06	1.32915e-10	53.86	-5	11	0.00047207	2.02591e-08
52180616	52.18	-6.16	2	4.79494e-06	1.32915e-10	52.18	-6.16	11.1167	0.000477077	2.0474e-08
53260520	53.26	-5.2	2	4.79494e-06	1.32915e-10	53.26	-5.2	11.7333	0.000503542	2.16097e-08
52380628	52.38	-6.28	2	4.79494e-06	1.32915e-10	52.38	-6.28	11.85	0.000508548	2.18246e-08
51480480	51.48	-4.8	2	4.79494e-06	1.32915e-10	51.48	-4.8	12	0.000514986	2.21009e-08
52320628	52.32	-6.28	2	4.79494e-06	1.32915e-10	52.32	-6.28	13	0.000557901	2.39426e-08
52040640	52.04	-6.4	2	4.79494e-06	1.32915e-10	52.04	-6.4	13.6667	0.000586511	2.51704e-08
52160636	52.16	-6.36	2	4.79494e-06	1.32915e-10	52.16	-6.36	14.5	0.000622274	2.67052e-08
52040636	52.04	-6.36	2	4.79494e-06	1.32915e-10	52.04	-6.36	14.9333	0.000640871	2.75033e-08
53080602	53.08	-6.02	2	4.79494e-06	1.32915e-10	53.08	-6.02	16.2833	0.000698807	2.99896e-08
51960640	51.96	-6.4	2	4.79494e-06	1.32915e-10	51.96	-6.4	16.45	0.000705959	3.02966e-08
51980634	51.98	-6.34	2	4.79494e-06	1.32915e-10	51.98	-6.34	16.7333	0.000718119	3.08184e-08
52300628	52.3	-6.28	2	4.79494e-06	1.32915e-10	52.3	-6.28	17.1	0.000733855	3.14937e-08
53100600	53.1	-6	2	4.79494e-06	1.32915e-10	53.1	-6	17.2333	0.000739577	3.17393e-08
52080636	52.08	-6.36	2	4.79494e-06	1.32915e-10	52.08	-6.36	18.2	0.000781062	3.35196e-08
52320624	52.32	-6.24	2	4.79494e-06	1.32915e-10	52.32	-6.24	18.7333	0.00080395	3.45019e-08
52200634	52.2	-6.34	2	4.79494e-06	1.32915e-10	52.2	-6.34	19.6167	0.000841858	3.61287e-08
52240600	52.24	-6	2	4.79494e-06	1.32915e-10	52.24	-6	21.2333	0.000911239	3.91063e-08
52080632	52.08	-6.32	2	4.79494e-06	1.32915e-10	52.08	-6.32	21.8167	0.000936273	4.01806e-08
52120640	52.12	-6.4	2	4.79494e-06	1.32915e-10	52.12	-6.4	22.2333	0.000954154	4.0948e-08
52000636	52	-6.36	2	4.79494e-06	1.32915e-10	52	-6.36	22.5833	0.000969174	4.15926e-08
52000644	52	-6.44	2	4.79494e-06	1.32915e-10	52	-6.44	25.8833	0.00111079	4.76703e-08
53120602	53.12	-6.02	2	4.79494e-06	1.32915e-10	53.12	-6.02	31.05	0.00133252	5.71859e-08
52300616	52.3	-6.16	2	4.79494e-06	1.32915e-10	52.3	-6.16	33.5	0.00143767	6.16982e-08
52300598	52.3	-5.98	2	4.79494e-06	1.32915e-10	52.3	-5.98	41.3333	0.00177384	7.61251e-08
52180634	52.18	-6.34	2	4.79494e-06	1.32915e-10	52.18	-6.34	47.2833	0.00202919	8.70835e-08
52200628	52.2	-6.28	2	4.79494e-06	1.32915e-10	52.2	-6.28	73.8167	0.00316788	1.35951e-07
52320618	52.32	-6.18	2	4.79494e-06	1.32915e-10	52.32	-6.18	83.2167	0.00357128	1.53263e-07
52140632	52.14	-6.32	2	4.79494e-06	1.32915e-10	52.14	-6.32	140.783	0.00604178	2.59286e-07
52160632	52.16	-6.32	2	4.79494e-06	1.32915e-10	52.16	-6.32	151.333	0.00649454	2.78716e-07
52120662	52.12	-6.62	2	4.79494e-06	1.32915e-10	52.12	-6.62	825.333	0.0354196	1.52005e-06
53480402	53.48	-4.02	2.01667	4.83489e-06	1.34023e-10	53.48	-4.02	0.166667	7.15258e-06	3.06956e-10
53180558	53.18	-5.58	2.01667	4.83489e-06	1.34023e-10	53.18	-5.58	0.266667	1.14441e-05	4.91129e-10
53080558	53.08	-5.58	2.01667	4.83489e-06	1.34023e-10	53.08	-5.58	0.283333	1.21594e-05	5.21826e-10
52280562	52.28	-5.62	2.01667	4.83489e-06	1.34023e-10	52.28	-5.62	0.333333	1.43052e-05	6.13914e-10
51900588	51.9	-5.88	2.01667	4.83489e-06	1.34023e-10	51.9	-5.88	2.68333	0.000115157	4.94202e-09
53840504	53.84	-5.04	2.01667	4.83489e-06	1.34023e-10	53.84	-5.04	2.7	0.000115872	4.9727e-09
51960652	51.96	-6.52	2.03333	4.87485e-06	1.3513e-10	51.96	-6.52	1.33333	5.72206e-05	2.45565e-09
52160648	52.16	-6.48	2.03333	4.87485e-06	1.3513e-10	52.16	-6.48	3.03333	0.000130177	5.58661e-09
53900506	53.9	-5.06	2.03333	4.87485e-06	1.3513e-10	53.9	-5.06	3.88333	0.000166655	7.15208e-09
52300632	52.3	-6.32	2.1	5.03468e-06	1.39561e-10	52.3	-6.32	24.35	0.00104499	4.48463e-08
51860588	51.86	-5.88	2.15	5.15456e-06	1.42884e-10	51.86	-5.88	2.56667	0.00011015	4.72714e-09
52120650	52.12	-6.5	2.15	5.15456e-06	1.42884e-10	52.12	-6.5	4.8	0.000205994	8.84033e-09
52160650	52.16	-6.5	2.18333	5.23447e-06	1.45099e-10	52.16	-6.5	3.85	0.000165225	7.09071e-09
52000648	52	-6.48	2.23333	5.35434e-06	1.48422e-10	52	-6.48	1.18333	5.07833e-05	2.17939e-09
52980602	52.98	-6.02	2.23333	5.35434e-06	1.48422e-10	52.98	-6.02	29.4833	0.00126529	5.43006e-08
52160618	52.16	-6.18	2.25	5.3943e-06	1.49529e-10	52.16	-6.18	1.76667	7.58173e-05	3.25374e-09
53400412	53.4	-4.12	2.36667	5.674e-06	1.57283e-10	53.4	-4.12	2.98333	0.000128031	5.49451e-09
52020638	52.02	-6.38	2.36667	5.674e-06	1.57283e-10	52.02	-6.38	7.2	0.000308991	1.32605e-08
52220542	52.22	-5.42	2.43333	5.83384e-06	1.61713e-10	52.22	-5.42	2.65	0.000113726	4.8806e-09
52000638	52	-6.38	2.45	5.87379e-06	1.62821e-10	52	-6.38	36.2167	0.00155426	6.67016e-08
52820554	52.82	-5.54	2.45	5.8738e-06	1.62821e-10	52.82	-5.54	0.533333	2.28883e-05	9.82262e-10
51960632	51.96	-6.32	2.53333	6.07358e-06	1.68359e-10	51.96	-6.32	1.1	4.7207e-05	2.02591e-09
52080630	52.08	-6.3	2.53333	6.07358e-06	1.68359e-10	52.08	-6.3	5.5	0.000236035	1.01296e-08
51940634	51.94	-6.34	2.53333	6.07358e-06	1.68359e-10	51.94	-6.34	7.88333	0.000338317	1.4519e-08
52800556	52.8	-5.56	2.55	6.11354e-06	1.69467e-10	52.8	-5.56	1.25	5.36443e-05	2.30217e-09
52280634	52.28	-6.34	2.73333	6.55308e-06	1.81651e-10	52.28	-6.34	8.2	0.000351907	1.51023e-08
51960628	51.96	-6.28	2.83333	6.79282e-06	1.88296e-10	51.96	-6.28	4.31667	0.000185252	7.95018e-09
52120666	52.12	-6.66	2.85	6.83278e-06	1.89404e-10	52.12	-6.66	1.58333	6.79495e-05	2.91608e-09
53400414	53.4	-4.14	2.9	6.95266e-06	1.92727e-10	53.4	-4.14	0.516667	2.2173e-05	9.51565e-10
51860586	51.86	-5.86	2.91667	6.99261e-06	1.93834e-10	51.86	-5.86	1.21667	5.22138e-05	2.24078e-09
53480570	53.48	-5.7	2.93333	7.03257e-06	1.94942e-10	53.48	-5.7	0.333333	1.43052e-05	6.13914e-10
51960638	51.96	-6.38	2.95	7.07253e-06	1.9605e-10	51.96	-6.38	30.9667	0.00132895	5.70325e-08
51960578	51.96	-5.78	2.96667	7.11249e-06	1.97157e-10	51.96	-5.78	0.55	2.36035e-05	1.01296e-09
52060650	52.06	-6.5	2.96667	7.11249e-06	1.97157e-10	52.06	-6.5	1.45	6.22274e-05	2.67052e-09
52000650	52	-6.5	2.96667	7.11249e-06	1.97157e-10	52	-6.5	6.35	0.000272513	1.1695e-08
52420564	52.42	-5.64	3	7.1924e-06	1.99373e-10	52.42	-5.64	0.3	1.28746e-05	5.5252e-10
52000594	52	-5.94	3	7.1924e-06	1.99373e-10	52	-5.94	0.683333	2.93256e-05	1.25852e-09
51980592	51.98	-5.92	3	7.1924e-06	1.99373e-10	51.98	-5.92	0.766667	3.29019e-05	1.412e-09
52080618	52.08	-6.18	3	7.1924e-06	1.99373e-10	52.08	-6.18	1.16667	5.0068e-05	2.14869e-09
52080612	52.08	-6.12	3	7.1924e-06	1.99373e-10	52.08	-6.12	1.81667	7.79631e-05	3.34582e-09
52000626	52	-6.26	3	7.1924e-06	1.99373e-10	52	-6.26	2.8	0.000120163	5.15685e-09
52280608	52.28	-6.08	3	7.1924e-06	1.99373e-10	52.28	-6.08	3.01667	0.000129462	5.55592e-09
52020626	52.02	-6.26	3	7.1924e-06	1.99373e-10	52.02	-6.26	5.91667	0.000253917	1.0897e-08
51940568	51.94	-5.68	3	7.1924e-06	1.99373e-10	51.94	-5.68	6.58333	0.000282527	1.21248e-08
52040624	52.04	-6.24	3	7.1924e-06	1.99373e-10	52.04	-6.24	11.7	0.000502111	2.15483e-08
52280602	52.28	-6.02	3	7.1924e-06	1.99373e-10	52.28	-6.02	12.1167	0.000519992	2.23157e-08
51980580	51.98	-5.8	3.01667	7.23236e-06	2.0048e-10	51.98	-5.8	2.2	9.4414e-05	4.05182e-09
53460568	53.46	-5.68	3.03333	7.27232e-06	2.01588e-10	53.46	-5.68	0.3	1.28746e-05	5.5252e-10
52020652	52.02	-6.52	3.03333	7.27232e-06	2.01588e-10	52.02	-6.52	3.2	0.00013733	5.89358e-09
52220538	52.22	-5.38	3.05	7.31227e-06	2.02695e-10	52.22	-5.38	0.516667	2.2173e-05	9.51565e-10
52000656	52	-6.56	3.1	7.43215e-06	2.06018e-10	52	-6.56	0.866667	3.71934e-05	1.59617e-09
52480506	52.48	-5.06	3.56667	8.55097e-06	2.37032e-10	52.48	-5.06	0.583333	2.5034e-05	1.07435e-09
52120610	52.12	-6.1	3.58333	8.59092e-06	2.38139e-10	52.12	-6.1	0.816667	3.50476e-05	1.50408e-09
52580620	52.58	-6.2	3.58333	8.59092e-06	2.38139e-10	52.58	-6.2	1.08333	4.64918e-05	1.99522e-09
52140646	52.14	-6.46	3.6	8.63088e-06	2.39247e-10	52.14	-6.46	8.01667	0.000344039	1.47646e-08
52260628	52.26	-6.28	3.7	8.87063e-06	2.45893e-10	52.26	-6.28	16.6333	0.000713827	3.06342e-08
51980642	51.98	-6.42	3.7	8.87063e-06	2.45893e-10	51.98	-6.42	35.2833	0.0015142	6.49826e-08
52320626	52.32	-6.26	3.78333	9.07042e-06	2.51431e-10	52.32	-6.26	15	0.000643732	2.76261e-08
52800536	52.8	-5.36	3.83333	9.19029e-06	2.54754e-10	52.8	-5.36	0.866667	3.71934e-05	1.59617e-09
51600536	51.6	-5.36	3.83333	9.19029e-06	2.54754e-10	51.6	-5.36	1.05	4.50612e-05	1.93382e-09
52340628	52.34	-6.28	3.83333	9.19029e-06	2.54754e-10	52.34	-6.28	13.95	0.000598671	2.56922e-08
51600544	51.6	-5.44	3.85	9.23025e-06	2.55862e-10	51.6	-5.44	5.61667	0.000241042	1.03444e-08
52120658	52.12	-6.58	3.85	9.23025e-06	2.55862e-10	52.12	-6.58	16.6333	0.000713827	3.06342e-08
52160656	52.16	-6.56	3.88333	9.31015e-06	2.58076e-10	52.16	-6.56	2.15	9.22683e-05	3.95974e-09
52060626	52.06	-6.26	3.88333	9.31016e-06	2.58077e-10	52.06	-6.26	9.23333	0.000396253	1.70054e-08
52000624	52	-6.24	3.9	9.35012e-06	2.59184e-10	52	-6.24	1.95	8.36852e-05	3.59139e-09
51940596	51.94	-5.96	3.98333	9.54991e-06	2.64722e-10	51.94	-5.96	0.35	1.50204e-05	6.44608e-10
52100616	52.1	-6.16	3.98333	9.54991e-06	2.64722e-10	52.1	-6.16	2.3	9.87056e-05	4.236e-09
52100662	52.1	-6.62	3.98333	9.54991e-06	2.64722e-10	52.1	-6.62	2.76667	0.000118733	5.09548e-09
52180618	52.18	-6.18	3.98333	9.54991e-06	2.64722e-10	52.18	-6.18	2.83333	0.000121594	5.21826e-09
52360604	52.36	-6.04	3.98333	9.54991e-06	2.64722e-10	52.36	-6.04	10.2	0.000437738	1.87857e-08
53440432	53.44	-4.32	4	9.58987e-06	2.6583e-10	53.44	-4.32	0.0833333	3.57629e-06	1.53478e-10
52380572	52.38	-5.72	4	9.58987e-06	2.6583e-10	52.38	-5.72	0.25	1.07289e-05	4.60436e-10
52420566	52.42	-5.66	4	9.58987e-06	2.6583e-10	52.42	-5.66	0.25	1.07289e-05	4.60436e-10
52960540	52.96	-5.4	4	9.58987e-06	2.6583e-10	52.96	-5.4	0.266667	1.14441e-05	4.91129e-10
53100532	53.1	-5.32	4	9.58987e-06	2.6583e-10	53.1	-5.32	0.266667	1.14441e-05	4.91129e-10
53340564	53.34	-5.64	4	9.58987e-06	2.6583e-10	53.34	-5.64	0.266667	1.14441e-05	4.91129e-10
53060536	53.06	-5.36	4	9.58987e-06	2.6583e-10	53.06	-5.36	0.283333	1.21594e-05	5.21826e-10
53040562	53.04	-5.62	4	9.58987e-06	2.6583e-10	53.04	-5.62	0.3	1.28746e-05	5.5252e-10
52840574	52.84	-5.74	4	9.58987e-06	2.6583e-10	52.84	-5.74	0.333333	1.43052e-05	6.13914e-10
52900570	52.9	-5.7	4	9.58987e-06	2.6583e-10	52.9	-5.7	0.333333	1.43052e-05	6.13914e-10
52500506	52.5	-5.06	4	9.58987e-06	2.6583e-10	52.5	-5.06	0.35	1.50204e-05	6.44608e-10
52820580	52.82	-5.8	4	9.58987e-06	2.6583e-10	52.82	-5.8	0.516667	2.2173e-05	9.51565e-10
52500508	52.5	-5.08	4	9.58987e-06	2.6583e-10	52.5	-5.08	0.533333	2.28883e-05	9.82262e-10
52540518	52.54	-5.18	4	9.58987e-06	2.6583e-10	52.54	-5.18	0.55	2.36035e-05	1.01296e-09
52540504	52.54	-5.04	4	9.58987e-06	2.6583e-10	52.54	-5.04	0.583333	2.5034e-05	1.07435e-09
52720602	52.72	-6.02	4	9.58987e-06	2.6583e-10	52.72	-6.02	0.583333	2.5034e-05	1.07435e-09
53440402	53.44	-4.02	4	9.58987e-06	2.6583e-10	53.44	-4.02	0.6	2.57493e-05	1.10504e-09
53400458	53.4	-4.58	4	9.58987e-06	2.6583e-10	53.4	-4.58	0.616667	2.64645e-05	1.13574e-09
52660540	52.66	-5.4	4	9.58987e-06	2.6583e-10	52.66	-5.4	0.683333	2.93256e-05	1.25852e-09
52800584	52.8	-5.84	4	9.58987e-06	2.6583e-10	52.8	-5.84	0.766667	3.29019e-05	1.412e-09
52060620	52.06	-6.2	4	9.58987e-06	2.6583e-10	52.06	-6.2	0.866667	3.71934e-05	1.59617e-09
53700470	53.7	-4.7	4	9.58987e-06	2.6583e-10	53.7	-4.7	0.866667	3.71934e-05	1.59617e-09
52180602	52.18	-6.02	4	9.58987e-06	2.6583e-10	52.18	-6.02	0.933333	4.00544e-05	1.71895e-09
51980624	51.98	-6.24	4	9.58987e-06	2.6583e-10	51.98	-6.24	0.95	4.07697e-05	1.74965e-09
53780490	53.78	-4.9	4	9.58987e-06	2.6583e-10	53.78	-4.9	0.95	4.07697e-05	1.74965e-09
52820576	52.82	-5.76	4	9.58987e-06	2.6583e-10	52.82	-5.76	1.06667	4.57765e-05	1.96452e-09
52500620	52.5	-6.2	4	9.58987e-06	2.6583e-10	52.5	-6.2	1.08333	4.64918e-05	1.99522e-09
52020660	52.02	-6.6	4	9.58987e-06	2.6583e-10	52.02	-6.6	1.11667	4.79223e-05	2.05661e-09
52200590	52.2	-5.9	4	9.58987e-06	2.6583e-10	52.2	-5.9	1.2	5.14986e-05	2.21009e-09
52260594	52.26	-5.94	4	9.58987e-06	2.6583e-10	52.26	-5.94	1.23333	5.29291e-05	2.27148e-09
52820578	52.82	-5.78	4	9.58987e-06	2.6583e-10	52.82	-5.78	1.36667	5.86511e-05	2.51704e-09
53820502	53.82	-5.02	4	9.58987e-06	2.6583e-10	53.82	-5.02	1.41667	6.07969e-05	2.60913e-09
52160540	52.16	-5.4	4	9.58987e-06	2.6583e-10	52.16	-5.4	1.43333	6.15122e-05	2.63983e-09
52460622	52.46	-6.22	4	9.58987e-06	2.6583e-10	52.46	-6.22	1.7	7.29563e-05	3.13095e-09
52280580	52.28	-5.8	4	9.58987e-06	2.6583e-10	52.28	-5.8	1.73333	7.43868e-05	3.19234e-09
52520516	52.52	-5.16	4	9.58987e-06	2.6583e-10	52.52	-5.16	1.8	7.72478e-05	3.31513e-09
53760502	53.76	-5.02	4	9.58987e-06	2.6583e-10	53.76	-5.02	2.55	0.000109434	4.69641e-09
52020594	52.02	-5.94	4	9.58987e-06	2.6583e-10	52.02	-5.94	2.66667	0.000114441	4.91129e-09
51960616	51.96	-6.16	4	9.58987e-06	2.6583e-10	51.96	-6.16	2.71667	0.000116587	5.00339e-09
52560606	52.56	-6.06	4	9.58987e-06	2.6583e-10	52.56	-6.06	3.08333	0.000132323	5.6787e-09
52460630	52.46	-6.3	4	9.58987e-06	2.6583e-10	52.46	-6.3	3.18333	0.000136614	5.86285e-09
53360522	53.36	-5.22	4	9.58987e-06	2.6583e-10	53.36	-5.22	3.25	0.000139475	5.98564e-09
52460620	52.46	-6.2	4	9.58987e-06	2.6583e-10	52.46	-6.2	3.26667	0.000140191	6.01636e-09
52480522	52.48	-5.22	4	9.58987e-06	2.6583e-10	52.48	-5.22	3.66667	0.000157357	6.75305e-09
52380588	52.38	-5.88	4	9.58987e-06	2.6583e-10	52.38	-5.88	3.78333	0.000162364	6.96793e-09
52560614	52.56	-6.14	4	9.58987e-06	2.6583e-10	52.56	-6.14	3.96667	0.000170231	7.30554e-09
53920508	53.92	-5.08	4	9.58987e-06	2.6583e-10	53.92	-5.08	4	0.000171662	7.36696e-09
52080616	52.08	-6.16	4	9.58987e-06	2.6583e-10	52.08	-6.16	4.33333	0.000185967	7.98086e-09
52020624	52.02	-6.24	4	9.58987e-06	2.6583e-10	52.02	-6.24	4.61667	0.000198126	8.50267e-09
52980540	52.98	-5.4	4	9.58987e-06	2.6583e-10	52.98	-5.4	5.75	0.000246764	1.059e-08
52180626	52.18	-6.26	4	9.58987e-06	2.6583e-10	52.18	-6.26	6.18333	0.000265361	1.13881e-08
52320594	52.32	-5.94	4	9.58987e-06	2.6583e-10	52.32	-5.94	6.26667	0.000268937	1.15416e-08
51980588	51.98	-5.88	4	9.58987e-06	2.6583e-10	51.98	-5.88	6.58333	0.000282527	1.21248e-08
52360628	52.36	-6.28	4	9.58987e-06	2.6583e-10	52.36	-6.28	6.58333	0.000282527	1.21248e-08
52300574	52.3	-5.74	4	9.58987e-06	2.6583e-10	52.3	-5.74	7.3	0.000313283	1.34447e-08
51940636	51.94	-6.36	4	9.58987e-06	2.6583e-10	51.94	-6.36	7.71667	0.000331164	1.42121e-08
53200608	53.2	-6.08	4	9.58987e-06	2.6583e-10	53.2	-6.08	11.3	0.000484945	2.08116e-08
52980598	52.98	-5.98	4	9.58987e-06	2.6583e-10	52.98	-5.98	13.1	0.000562193	2.41268e-08
52080644	52.08	-6.44	4	9.58987e-06	2.6583e-10	52.08	-6.44	13.9667	0.000599386	2.57229e-08
52220624	52.22	-6.24	4	9.58987e-06	2.6583e-10	52.22	-6.24	14.2667	0.000612261	2.62755e-08
51960630	51.96	-6.3	4	9.58987e-06	2.6583e-10	51.96	-6.3	15.0333	0.000645163	2.76875e-08
52100632	52.1	-6.32	4	9.58987e-06	2.6583e-10	52.1	-6.32	15.4667	0.000663759	2.84855e-08
52020632	52.02	-6.32	4	9.58987e-06	2.6583e-10	52.02	-6.32	18.1833	0.000780346	3.34889e-08
52080640	52.08	-6.4	4	9.58987e-06	2.6583e-10	52.08	-6.4	18.6	0.000798228	3.42563e-08
52020642	52.02	-6.42	4	9.58987e-06	2.6583e-10	52.02	-6.42	20.25	0.000869038	3.72952e-08
52340626	52.34	-6.26	4	9.58987e-06	2.6583e-10	52.34	-6.26	25.8	0.00110722	4.75168e-08
52240626	52.24	-6.26	4	9.58987e-06	2.6583e-10	52.24	-6.26	76.9333	0.00330163	1.41691e-07
52300618	52.3	-6.18	4	9.58987e-06	2.6583e-10	52.3	-6.18	91.4167	0.00392319	1.68366e-07
53200606	53.2	-6.06	4	9.58987e-06	2.6583e-10	53.2	-6.06	100.583	0.00431658	1.85248e-07
53160604	53.16	-6.04	4	9.58987e-06	2.6583e-10	53.16	-6.04	405.633	0.0174079	7.4707e-07
53680532	53.68	-5.32	4.01666	9.62982e-06	2.66938e-10	53.68	-5.32	1	4.29155e-05	1.84174e-09
52180540	52.18	-5.4	4.01667	9.62983e-06	2.66938e-10	52.18	-5.4	1.93333	8.29699e-05	3.56069e-09
52380518	52.38	-5.18	4.03333	9.66978e-06	2.68045e-10	52.38	-5.18	3.55	0.00015235	6.53817e-09
52020668	52.02	-6.68	4.05	9.70974e-06	2.69153e-10	52.02	-6.68	0.65	2.78951e-05	1.19713e-09
52100666	52.1	-6.66	4.25	1.01892e-05	2.82443e-10	52.1	-6.66	1.11667	4.79223e-05	2.05661e-09
52100660	52.1	-6.6	4.45	1.06687e-05	2.95735e-10	52.1	-6.6	2.51667	0.000108004	4.63504e-09
52080690	52.08	-6.9	4.48333	1.07486e-05	2.9795e-10	52.08	-6.9	1.05	4.50612e-05	1.93382e-09
52020496	52.02	-4.96	4.66667	1.11882e-05	3.10136e-10	52.02	-4.96	0.266667	1.14441e-05	4.91129e-10
52300630	52.3	-6.3	4.81667	1.15478e-05	3.20104e-10	52.3	-6.3	18.2167	0.000781777	3.35503e-08
53500394	53.5	-3.94	4.93333	1.18275e-05	3.27857e-10	53.5	-3.94	0.166667	7.15258e-06	3.06956e-10
52260530	52.26	-5.3	4.93333	1.18275e-05	3.27857e-10	52.26	-5.3	0.85	3.64782e-05	1.56548e-09
51900668	51.9	-6.68	5	1.19873e-05	3.32287e-10	51.9	-6.68	0.55	2.36035e-05	1.01296e-09
52080614	52.08	-6.14	5	1.19873e-05	3.32287e-10	52.08	-6.14	0.566667	2.43188e-05	1.04365e-09
52000616	52	-6.16	5	1.19873e-05	3.32287e-10	52	-6.16	3.45	0.000148058	6.35398e-09
51880640	51.88	-6.4	5	1.19873e-05	3.32287e-10	51.88	-6.4	5.11667	0.000219584	9.42355e-09
52080622	52.08	-6.22	5	1.19873e-05	3.32287e-10	52.08	-6.22	13.5667	0.00058222	2.49862e-08
51780594	51.78	-5.94	5.01667	1.20273e-05	3.33395e-10	51.78	-5.94	0.566667	2.43188e-05	1.04365e-09
51920580	51.92	-5.8	5.01667	1.20273e-05	3.33395e-10	51.92	-5.8	0.983333	4.22002e-05	1.81104e-09
52080646	52.08	-6.46	5.15	1.2347e-05	3.42257e-10	52.08	-6.46	6.25	0.000268222	1.15109e-08
52060644	52.06	-6.44	5.5	1.31861e-05	3.65517e-10	52.06	-6.44	6.83333	0.000293256	1.25852e-08
51920636	51.92	-6.36	5.56667	1.33459e-05	3.69947e-10	51.92	-6.36	8.5	0.000364782	1.56548e-08
53120598	53.12	-5.98	5.75	1.37854e-05	3.8213e-10	53.12	-5.98	65.5667	0.00281382	1.20757e-07
53380422	53.38	-4.22	5.76666	1.38254e-05	3.83239e-10	53.38	-4.22	12.3333	0.000529291	2.27148e-08
53380420	53.38	-4.2	5.78333	1.38654e-05	3.84347e-10	53.38	-4.2	10.7167	0.000459911	1.97373e-08
52380626	52.38	-6.26	5.83333	1.39852e-05	3.87668e-10	52.38	-6.26	4.28333	0.000183821	7.88876e-09
52040634	52.04	-6.34	5.91667	1.4185e-05	3.93207e-10	52.04	-6.34	37.7	0.00161791	6.94335e-08
52200534	52.2	-5.34	5.98333	1.43448e-05	3.97636e-10	52.2	-5.34	0.566667	2.43188e-05	1.04365e-09
51920588	51.92	-5.88	5.98333	1.43448e-05	3.97636e-10	51.92	-5.88	3.4	0.000145913	6.26193e-09
52060598	52.06	-5.98	6	1.43848e-05	3.98745e-10	52.06	-5.98	0.25	1.07289e-05	4.60436e-10
52700590	52.7	-5.9	6	1.43848e-05	3.98745e-10	52.7	-5.9	0.25	1.07289e-05	4.60436e-10
52860572	52.86	-5.72	6	1.43848e-05	3.98745e-10	52.86	-5.72	0.25	1.07289e-05	4.60436e-10
53360568	53.36	-5.68	6	1.43848e-05	3.98745e-10	53.36	-5.68	0.25	1.07289e-05	4.60436e-10
52920568	52.92	-5.68	6	1.43848e-05	3.98745e-10	52.92	-5.68	0.283333	1.21594e-05	5.21826e-10
53360570	53.36	-5.7	6	1.43848e-05	3.98745e-10	53.36	-5.7	0.283333	1.21594e-05	5.21826e-10
51920682	51.92	-6.82	6	1.43848e-05	3.98745e-10	51.92	-6.82	0.3	1.28746e-05	5.5252e-10
53480568	53.48	-5.68	6	1.43848e-05	3.98745e-10	53.48	-5.68	0.3	1.28746e-05	5.5252e-10
52160596	52.16	-5.96	6	1.43848e-05	3.98745e-10	52.16	-5.96	0.316667	1.35899e-05	5.83217e-10
52940558	52.94	-5.58	6	1.43848e-05	3.98745e-10	52.94	-5.58	0.516667	2.2173e-05	9.51565e-10
52640540	52.64	-5.4	6	1.43848e-05	3.98745e-10	52.64	-5.4	0.666667	2.86103e-05	1.22782e-09
53440434	53.44	-4.34	6	1.43848e-05	3.98745e-10	53.44	-4.34	0.75	3.21866e-05	1.3813e-09
51640602	51.64	-6.02	6	1.43848e-05	3.98745e-10	51.64	-6.02	0.85	3.64782e-05	1.56548e-09
52840600	52.84	-6	6	1.43848e-05	3.98745e-10	52.84	-6	0.883333	3.79087e-05	1.62687e-09
53420416	53.42	-4.16	6	1.43848e-05	3.98745e-10	53.42	-4.16	0.9	3.86239e-05	1.65756e-09
52360574	52.36	-5.74	6	1.43848e-05	3.98745e-10	52.36	-5.74	0.966667	4.1485e-05	1.78035e-09
52500512	52.5	-5.12	6	1.43848e-05	3.98745e-10	52.5	-5.12	0.983333	4.22002e-05	1.81104e-09
53120528	53.12	-5.28	6	1.43848e-05	3.98745e-10	53.12	-5.28	1.01667	4.36307e-05	1.87243e-09
52080692	52.08	-6.92	6	1.43848e-05	3.98745e-10	52.08	-6.92	1.08333	4.64918e-05	1.99522e-09
53760488	53.76	-4.88	6	1.43848e-05	3.98745e-10	53.76	-4.88	1.23333	5.29291e-05	2.27148e-09
52200600	52.2	-6	6	1.43848e-05	3.98745e-10	52.2	-6	1.3	5.57901e-05	2.39426e-09
51960674	51.96	-6.74	6	1.43848e-05	3.98745e-10	51.96	-6.74	1.48333	6.36579e-05	2.73191e-09
52580572	52.58	-5.72	6	1.43848e-05	3.98745e-10	52.58	-5.72	1.65	7.08105e-05	3.03887e-09
52340576	52.34	-5.76	6	1.43848e-05	3.98745e-10	52.34	-5.76	1.73333	7.43868e-05	3.19234e-09
52320572	52.32	-5.72	6	1.43848e-05	3.98745e-10	52.32	-5.72	1.8	7.72478e-05	3.31513e-09
52440500	52.44	-5	6	1.43848e-05	3.98745e-10	52.44	-5	1.83333	7.86784e-05	3.37652e-09
53680524	53.68	-5.24	6	1.43848e-05	3.98745e-10	53.68	-5.24	2	8.58309e-05	3.68347e-09
52060652	52.06	-6.52	6	1.43848e-05	3.98745e-10	52.06	-6.52	2.65	0.000113726	4.8806e-09
52140540	52.14	-5.4	6	1.43848e-05	3.98745e-10	52.14	-5.4	2.75	0.000118018	5.0648e-09
52020662	52.02	-6.62	6	1.43848e-05	3.98745e-10	52.02	-6.62	2.78333	0.000119448	5.12617e-09
53720484	53.72	-4.84	6	1.43848e-05	3.98745e-10	53.72	-4.84	3.21667	0.000138045	5.92427e-09
53940512	53.94	-5.12	6	1.43848e-05	3.98745e-10	53.94	-5.12	3.43333	0.000147343	6.32329e-09
52120606	52.12	-6.06	6	1.43848e-05	3.98745e-10	52.12	-6.06	4.83333	0.000207425	8.90174e-09
52240622	52.24	-6.22	6	1.43848e-05	3.98745e-10	52.24	-6.22	4.91667	0.000211001	9.05521e-09
52060622	52.06	-6.22	6	1.43848e-05	3.98745e-10	52.06	-6.22	5.33333	0.000228883	9.82262e-09
52120614	52.12	-6.14	6	1.43848e-05	3.98745e-10	52.12	-6.14	7.28333	0.000312568	1.3414e-08
52100638	52.1	-6.38	6	1.43848e-05	3.98745e-10	52.1	-6.38	8.66667	0.000371934	1.59617e-08
52080624	52.08	-6.24	6	1.43848e-05	3.98745e-10	52.08	-6.24	12.7667	0.000547888	2.35129e-08
52300636	52.3	-6.36	6	1.43848e-05	3.98745e-10	52.3	-6.36	14.9333	0.000640871	2.75033e-08
52320636	52.32	-6.36	6	1.43848e-05	3.98745e-10	52.32	-6.36	45.4	0.00194836	8.36149e-08
53180604	53.18	-6.04	6	1.43848e-05	3.98745e-10	53.18	-6.04	177.167	0.00760319	3.26295e-07
52200538	52.2	-5.38	6.01667	1.44248e-05	3.99854e-10	52.2	-5.38	0.25	1.07289e-05	4.60436e-10
52080694	52.08	-6.94	6.01667	1.44248e-05	3.99854e-10	52.08	-6.94	1.16667	5.0068e-05	2.14869e-09
52100630	52.1	-6.3	6.01667	1.44248e-05	3.99854e-10	52.1	-6.3	12	0.000514986	2.21009e-08
52220534	52.22	-5.34	6.03333	1.44647e-05	4.0096e-10	52.22	-5.34	1.08333	4.64918e-05	1.99522e-09
53840502	53.84	-5.02	6.15	1.47444e-05	4.08713e-10	53.84	-5.02	9.73333	0.000417711	1.79263e-08
52080714	52.08	-7.14	6.21667	1.49043e-05	4.13146e-10	52.08	-7.14	0.783333	3.36171e-05	1.44269e-09
51560660	51.56	-6.6	6.31667	1.5144e-05	4.1979e-10	51.56	-6.6	6.23333	0.000267506	1.14801e-08
52140660	52.14	-6.6	6.45	1.54637e-05	4.28652e-10	52.14	-6.6	3.98333	0.000170947	7.33627e-09
52260632	52.26	-6.32	6.48333	1.55436e-05	4.30867e-10	52.26	-6.32	9.4	0.000403405	1.73123e-08
52060694	52.06	-6.94	6.65	1.59432e-05	4.41944e-10	52.06	-6.94	0.816667	3.50476e-05	1.50408e-09
52100668	52.1	-6.68	6.76667	1.62229e-05	4.49697e-10	52.1	-6.68	2.26667	9.72751e-05	4.17461e-09
52320638	52.32	-6.38	6.81667	1.63427e-05	4.53018e-10	52.32	-6.38	21.9	0.000939849	4.03341e-08
52420632	52.42	-6.32	6.88333	1.65026e-05	4.5745e-10	52.42	-6.32	1.76667	7.58173e-05	3.25374e-09
52000674	52	-6.74	6.9	1.65425e-05	4.58556e-10	52	-6.74	0.233333	1.00136e-05	4.29738e-10
51920582	51.92	-5.82	6.95	1.66624e-05	4.6188e-10	51.92	-5.82	1.01667	4.36307e-05	1.87243e-09
51960574	51.96	-5.74	6.96667	1.67024e-05	4.62989e-10	51.96	-5.74	1.18333	5.07833e-05	2.17939e-09
52040662	52.04	-6.62	6.98333	1.67423e-05	4.64095e-10	52.04	-6.62	0.916667	3.93392e-05	1.68826e-09
53920510	53.92	-5.1	6.98333	1.67423e-05	4.64095e-10	53.92	-5.1	1.96667	8.44004e-05	3.62208e-09
51520572	51.52	-5.72	7	1.67823e-05	4.65204e-10	51.52	-5.72	0.616667	2.64645e-05	1.13574e-09
51760646	51.76	-6.46	7	1.67823e-05	4.65204e-10	51.76	-6.46	1.21667	5.22138e-05	2.24078e-09
51940586	51.94	-5.86	7	1.67823e-05	4.65204e-10	51.94	-5.86	3.16667	0.000135899	5.83217e-09
51920642	51.92	-6.42	7.03333	1.68622e-05	4.67418e-10	51.92	-6.42	15.0667	0.000646593	2.77488e-08
52000672	52	-6.72	7.18333	1.72218e-05	4.77386e-10	52	-6.72	1.73333	7.43868e-05	3.19234e-09
53360412	53.36	-4.12	7.26666	1.74216e-05	4.82925e-10	53.36	-4.12	92.5	0.00396968	1.70361e-07
51480486	51.48	-4.86	7.65	1.83406e-05	5.08399e-10	51.48	-4.86	0.666667	2.86103e-05	1.22782e-09
51980676	51.98	-6.76	7.66667	1.83806e-05	5.09508e-10	51.98	-6.76	0.85	3.64782e-05	1.56548e-09
51180466	51.18	-4.66	7.66666	1.83806e-05	5.09508e-10	51.18	-4.66	8.33333	0.000357629	1.53478e-08
53380424	53.38	-4.24	7.66666	1.83806e-05	5.09508e-10	53.38	-4.24	149.5	0.00641586	2.7534e-07
53440408	53.44	-4.08	7.91667	1.89799e-05	5.26121e-10	53.44	-4.08	0.316667	1.35899e-05	5.83217e-10
52180598	52.18	-5.98	7.91666	1.89799e-05	5.26121e-10	52.18	-5.98	1.23333	5.29291e-05	2.27148e-09
51540660	51.54	-6.6	7.93333	1.90199e-05	5.2723e-10	51.54	-6.6	1.48333	6.36579e-05	2.73191e-09
52520622	52.52	-6.22	7.93333	1.90199e-05	5.2723e-10	52.52	-6.22	2.35	0.000100851	4.32807e-09
53720472	53.72	-4.72	7.96667	1.90998e-05	5.29444e-10	53.72	-4.72	0.316667	1.35899e-05	5.83217e-10
51880594	51.88	-5.94	7.96666	1.90998e-05	5.29444e-10	51.88	-5.94	1.21667	5.22138e-05	2.24078e-09
53480572	53.48	-5.72	7.96667	1.90998e-05	5.29444e-10	53.48	-5.72	2.85	0.000122309	5.24895e-09
52600510	52.6	-5.1	8	1.91797e-05	5.31659e-10	52.6	-5.1	0.0833333	3.57629e-06	1.53478e-10
52900544	52.9	-5.44	8	1.91797e-05	5.31659e-10	52.9	-5.44	0.25	1.07289e-05	4.60436e-10
52920544	52.92	-5.44	8	1.91797e-05	5.31659e-10	52.92	-5.44	0.25	1.07289e-05	4.60436e-10
53140532	53.14	-5.32	8	1.91797e-05	5.31659e-10	53.14	-5.32	0.25	1.07289e-05	4.60436e-10
52880570	52.88	-5.7	8	1.91797e-05	5.31659e-10	52.88	-5.7	0.266667	1.14441e-05	4.91129e-10
52860570	52.86	-5.7	8	1.91797e-05	5.31659e-10	52.86	-5.7	0.3	1.28746e-05	5.5252e-10
53680526	53.68	-5.26	8	1.91797e-05	5.31659e-10	53.68	-5.26	0.35	1.50204e-05	6.44608e-10
52880544	52.88	-5.44	8	1.91797e-05	5.31659e-10	52.88	-5.44	0.433333	1.85967e-05	7.98086e-10
53800516	53.8	-5.16	8	1.91797e-05	5.31659e-10	53.8	-5.16	0.55	2.36035e-05	1.01296e-09
52100596	52.1	-5.96	8	1.91797e-05	5.31659e-10	52.1	-5.96	0.583333	2.5034e-05	1.07435e-09
52300508	52.3	-5.08	8	1.91797e-05	5.31659e-10	52.3	-5.08	0.583333	2.5034e-05	1.07435e-09
53020532	53.02	-5.32	8	1.91797e-05	5.31659e-10	53.02	-5.32	0.633333	2.71798e-05	1.16643e-09
53500392	53.5	-3.92	8	1.91797e-05	5.31659e-10	53.5	-3.92	0.85	3.64782e-05	1.56548e-09
51900582	51.9	-5.82	8	1.91797e-05	5.31659e-10	51.9	-5.82	1.38333	5.93664e-05	2.54774e-09
53120532	53.12	-5.32	8	1.91797e-05	5.31659e-10	53.12	-5.32	1.38333	5.93664e-05	2.54774e-09
53360520	53.36	-5.2	8	1.91797e-05	5.31659e-10	53.36	-5.2	1.71667	7.36716e-05	3.16165e-09
52180538	52.18	-5.38	8	1.91797e-05	5.31659e-10	52.18	-5.38	1.8	7.72478e-05	3.31513e-09
52120630	52.12	-6.3	8	1.91797e-05	5.31659e-10	52.12	-6.3	2.16667	9.29835e-05	3.99043e-09
52160598	52.16	-5.98	8	1.91797e-05	5.31659e-10	52.16	-5.98	3.06667	0.000131607	5.64798e-09
53740524	53.74	-5.24	8	1.91797e-05	5.31659e-10	53.74	-5.24	4.53333	0.00019455	8.3492e-09
52540620	52.54	-6.2	8	1.91797e-05	5.31659e-10	52.54	-6.2	6.63333	0.000284673	1.22169e-08
52140612	52.14	-6.12	8	1.91797e-05	5.31659e-10	52.14	-6.12	6.65	0.000285388	1.22476e-08
52160610	52.16	-6.1	8	1.91797e-05	5.31659e-10	52.16	-6.1	8.43333	0.00036192	1.5532e-08
52360634	52.36	-6.34	8	1.91797e-05	5.31659e-10	52.36	-6.34	19.3167	0.000828984	3.55762e-08
53180606	53.18	-6.06	8	1.91797e-05	5.31659e-10	53.18	-6.06	492.583	0.0211394	9.07209e-07
52020498	52.02	-4.98	8.03333	1.92597e-05	5.33877e-10	52.02	-4.98	0.25	1.07289e-05	4.60436e-10
52140600	52.14	-6	8.05	1.92996e-05	5.34983e-10	52.14	-6	0.883333	3.79087e-05	1.62687e-09
51520514	51.52	-5.14	8.13333	1.94994e-05	5.40521e-10	51.52	-5.14	0.816667	3.50476e-05	1.50408e-09
51620586	51.62	-5.86	8.86666	2.12575e-05	5.89256e-10	51.62	-5.86	0.266667	1.14441e-05	4.91129e-10
51880604	51.88	-6.04	8.98333	2.15372e-05	5.97009e-10	51.88	-6.04	1.88333	8.08241e-05	3.4686e-09
51580644	51.58	-6.44	9	2.15772e-05	5.98118e-10	51.58	-6.44	0.266667	1.14441e-05	4.91129e-10
52980550	52.98	-5.5	9	2.15772e-05	5.98118e-10	52.98	-5.5	0.516667	2.2173e-05	9.51565e-10
51940578	51.94	-5.78	9	2.15772e-05	5.98118e-10	51.94	-5.78	1.15	4.93528e-05	2.118e-09
52080620	52.08	-6.2	9	2.15772e-05	5.98118e-10	52.08	-6.2	8	0.000343324	1.47339e-08
51920640	51.92	-6.4	9	2.15772e-05	5.98118e-10	51.92	-6.4	12.25	0.000525715	2.25613e-08
52100612	52.1	-6.12	9.01666	2.16172e-05	5.99226e-10	52.1	-6.12	3.18333	0.000136614	5.86285e-09
51920590	51.92	-5.9	9.15	2.19368e-05	6.08086e-10	51.92	-5.9	2.8	0.000120163	5.15685e-09
52060690	52.06	-6.9	9.28333	2.22565e-05	6.16948e-10	52.06	-6.9	0.8	3.43324e-05	1.47339e-09
52120664	52.12	-6.64	9.3	2.22964e-05	6.18054e-10	52.12	-6.64	2.05	8.79767e-05	3.77556e-09
51580658	51.58	-6.58	9.31667	2.23364e-05	6.19163e-10	51.58	-6.58	0.7	3.00408e-05	1.28922e-09
52020654	52.02	-6.54	9.31667	2.23364e-05	6.19163e-10	52.02	-6.54	2.3	9.87056e-05	4.236e-09
52140654	52.14	-6.54	9.38333	2.24962e-05	6.23592e-10	52.14	-6.54	4.93333	0.000211716	9.08589e-09
52420634	52.42	-6.34	9.48333	2.2736e-05	6.30239e-10	52.42	-6.34	3.81667	0.000163794	7.0293e-09
52280632	52.28	-6.32	9.48333	2.2736e-05	6.30239e-10	52.28	-6.32	23.25	0.000997785	4.28204e-08
51560516	51.56	-5.16	9.6	2.30157e-05	6.37993e-10	51.56	-5.16	0.333333	1.43052e-05	6.13914e-10
53460416	53.46	-4.16	9.9	2.37349e-05	6.57929e-10	53.46	-4.16	1.08333	4.64918e-05	1.99522e-09
51500512	51.5	-5.12	9.93333	2.38148e-05	6.60144e-10	51.5	-5.12	0.283333	1.21594e-05	5.21826e-10
51580648	51.58	-6.48	9.93333	2.38148e-05	6.60144e-10	51.58	-6.48	4.28333	0.000183821	7.88876e-09
52380636	52.38	-6.36	9.95	2.38548e-05	6.61252e-10	52.38	-6.36	9.88333	0.000424148	1.82025e-08
53780500	53.78	-5	9.96667	2.38948e-05	6.62361e-10	53.78	-5	0.516667	2.2173e-05	9.51565e-10
51840596	51.84	-5.96	9.96667	2.38948e-05	6.62361e-10	51.84	-5.96	4.1	0.000175953	7.55111e-09
53260528	53.26	-5.28	10	2.39747e-05	6.64576e-10	53.26	-5.28	0.3	1.28746e-05	5.5252e-10
52860544	52.86	-5.44	10	2.39747e-05	6.64576e-10	52.86	-5.44	0.433333	1.85967e-05	7.98086e-10
52720588	52.72	-5.88	10	2.39747e-05	6.64576e-10	52.72	-5.88	0.533333	2.28883e-05	9.82262e-10
53100530	53.1	-5.3	10	2.39747e-05	6.64576e-10	53.1	-5.3	0.533333	2.28883e-05	9.82262e-10
52900562	52.9	-5.62	10	2.39747e-05	6.64576e-10	52.9	-5.62	0.583333	2.5034e-05	1.07435e-09
52400488	52.4	-4.88	10	2.39747e-05	6.64576e-10	52.4	-4.88	0.9	3.86239e-05	1.65756e-09
53220528	53.22	-5.28	10	2.39747e-05	6.64576e-10	53.22	-5.28	0.9	3.86239e-05	1.65756e-09
52100610	52.1	-6.1	10	2.39747e-05	6.64576e-10	52.1	-6.1	0.933333	4.00544e-05	1.71895e-09
53720526	53.72	-5.26	10	2.39747e-05	6.64576e-10	53.72	-5.26	1.23333	5.29291e-05	2.27148e-09
51940676	51.94	-6.76	10	2.39747e-05	6.64576e-10	51.94	-6.76	1.33333	5.72206e-05	2.45565e-09
52060718	52.06	-7.18	10	2.39747e-05	6.64576e-10	52.06	-7.18	3.35	0.000143767	6.16983e-09
52160616	52.16	-6.16	10	2.39747e-05	6.64576e-10	52.16	-6.16	4.21667	0.00018096	7.76598e-09
53800416	53.8	-4.16	10	2.39747e-05	6.64576e-10	53.8	-4.16	4.53333	0.00019455	8.3492e-09
51940630	51.94	-6.3	10.4	2.49337e-05	6.91159e-10	51.94	-6.3	0.833333	3.57629e-05	1.53478e-09
52080672	52.08	-6.72	10.4	2.49337e-05	6.91159e-10	52.08	-6.72	1.35	5.79359e-05	2.48635e-09
52200626	52.2	-6.26	10.6333	2.54931e-05	7.06666e-10	52.2	-6.26	19.1	0.000819685	3.51772e-08
51940632	51.94	-6.32	10.8667	2.60525e-05	7.22172e-10	51.94	-6.32	3.33333	0.000143052	6.13914e-09
52140604	52.14	-6.04	10.9833	2.63322e-05	7.29926e-10	52.14	-6.04	1.86667	8.01089e-05	3.43791e-09
51980674	51.98	-6.74	11	2.63721e-05	7.31032e-10	51.98	-6.74	0.666667	2.86103e-05	1.22782e-09
52140608	52.14	-6.08	11	2.63721e-05	7.31032e-10	52.14	-6.08	3.51667	0.000150919	6.47676e-09
52100608	52.1	-6.08	11	2.63721e-05	7.31032e-10	52.1	-6.08	3.66667	0.000157357	6.75305e-09
52000678	52	-6.78	11.3833	2.72912e-05	7.56509e-10	52	-6.78	1.35	5.79359e-05	2.48635e-09
52020670	52.02	-6.7	11.6667	2.79705e-05	7.75339e-10	52.02	-6.7	1.31667	5.65054e-05	2.42496e-09
51940580	51.94	-5.8	11.7833	2.82502e-05	7.83092e-10	51.94	-5.8	0.6	2.57493e-05	1.10504e-09
52140606	52.14	-6.06	11.95	2.86497e-05	7.94167e-10	52.14	-6.06	1.58333	6.79495e-05	2.91608e-09
52960566	52.96	-5.66	11.9833	2.87297e-05	7.96384e-10	52.96	-5.66	0.3	1.28746e-05	5.5252e-10
52240534	52.24	-5.34	11.9833	2.87297e-05	7.96384e-10	52.24	-5.34	2.53333	0.000108719	4.66573e-09
52980548	52.98	-5.48	12	2.87696e-05	7.9749e-10	52.98	-5.48	0.25	1.07289e-05	4.60436e-10
51560642	51.56	-6.42	12	2.87696e-05	7.9749e-10	51.56	-6.42	0.283333	1.21594e-05	5.21826e-10
52900568	52.9	-5.68	12	2.87696e-05	7.9749e-10	52.9	-5.68	0.283333	1.21594e-05	5.21826e-10
52480624	52.48	-6.24	12	2.87696e-05	7.9749e-10	52.48	-6.24	0.3	1.28746e-05	5.5252e-10
52740546	52.74	-5.46	12	2.87696e-05	7.9749e-10	52.74	-5.46	0.3	1.28746e-05	5.5252e-10
52760544	52.76	-5.44	12	2.87696e-05	7.9749e-10	52.76	-5.44	0.3	1.28746e-05	5.5252e-10
53460572	53.46	-5.72	12	2.87696e-05	7.9749e-10	53.46	-5.72	0.316667	1.35899e-05	5.83217e-10
52940542	52.94	-5.42	12	2.87696e-05	7.9749e-10	52.94	-5.42	0.383333	1.64509e-05	7.05998e-10
53780434	53.78	-4.34	12	2.87696e-05	7.9749e-10	53.78	-4.34	0.566667	2.43188e-05	1.04365e-09
52120596	52.12	-5.96	12	2.87696e-05	7.9749e-10	52.12	-5.96	0.583333	2.5034e-05	1.07435e-09
52920558	52.92	-5.58	12	2.87696e-05	7.9749e-10	52.92	-5.58	0.6	2.57493e-05	1.10504e-09
52100598	52.1	-5.98	12	2.87696e-05	7.9749e-10	52.1	-5.98	0.85	3.64782e-05	1.56548e-09
51960676	51.96	-6.76	12	2.87696e-05	7.9749e-10	51.96	-6.76	0.966667	4.1485e-05	1.78035e-09
52020614	52.02	-6.14	12	2.87696e-05	7.9749e-10	52.02	-6.14	1.11667	4.79223e-05	2.05661e-09
51740650	51.74	-6.5	12	2.87696e-05	7.9749e-10	51.74	-6.5	1.28333	5.50749e-05	2.36357e-09
52140596	52.14	-5.96	12	2.87696e-05	7.9749e-10	52.14	-5.96	1.28333	5.50749e-05	2.36357e-09
52100658	52.1	-6.58	12	2.87696e-05	7.9749e-10	52.1	-6.58	1.61667	6.938e-05	2.97748e-09
52120638	52.12	-6.38	12	2.87696e-05	7.9749e-10	52.12	-6.38	9.13333	0.000391961	1.68212e-08
51920680	51.92	-6.8	12.05	2.88895e-05	8.00814e-10	51.92	-6.8	0.333333	1.43052e-05	6.13914e-10
52060698	52.06	-6.98	12.0667	2.89294e-05	8.0192e-10	52.06	-6.98	1.86667	8.01089e-05	3.43791e-09
52160654	52.16	-6.54	12.1333	2.90893e-05	8.06352e-10	52.16	-6.54	1.65	7.08105e-05	3.03887e-09
51960708	51.96	-7.08	12.3167	2.95288e-05	8.18535e-10	51.96	-7.08	0.316667	1.35899e-05	5.83217e-10
51520660	51.52	-6.6	12.3167	2.95288e-05	8.18535e-10	51.52	-6.6	1.36667	5.86511e-05	2.51704e-09
52120668	52.12	-6.68	12.4167	2.97686e-05	8.25182e-10	52.12	-6.68	1.11667	4.79223e-05	2.05661e-09
52100670	52.1	-6.7	12.55	3.00882e-05	8.34042e-10	52.1	-6.7	0.933333	4.00544e-05	1.71895e-09
52480628	52.48	-6.28	12.55	3.00882e-05	8.34042e-10	52.48	-6.28	4.88333	0.000209571	8.99384e-09
52240532	52.24	-5.32	12.6167	3.0248e-05	8.38471e-10	52.24	-5.32	1.85	7.93936e-05	3.40721e-09
51560662	51.56	-6.62	12.9333	3.10072e-05	8.59516e-10	51.56	-6.62	2.25	9.65598e-05	4.14391e-09
52340572	52.34	-5.72	13.0167	3.1207e-05	8.65055e-10	52.34	-5.72	3.28333	0.000140906	6.04705e-09
52060712	52.06	-7.12	13.05	3.1287e-05	8.67272e-10	52.06	-7.12	1.13333	4.86375e-05	2.0873e-09
52520616	52.52	-6.16	13.15	3.15267e-05	8.73917e-10	52.52	-6.16	0.966667	4.1485e-05	1.78035e-09
52000610	52	-6.1	13.2167	3.16865e-05	8.78346e-10	52	-6.1	0.816667	3.50476e-05	1.50408e-09
52200612	52.2	-6.12	13.9167	3.33647e-05	9.24866e-10	52.2	-6.12	1.28333	5.50749e-05	2.36357e-09
52140656	52.14	-6.56	13.9167	3.33647e-05	9.24866e-10	52.14	-6.56	7.66667	0.000329019	1.412e-08
51780596	51.78	-5.96	13.9667	3.34846e-05	9.28189e-10	51.78	-5.96	0.966667	4.1485e-05	1.78035e-09
53480404	53.48	-4.04	14	3.35645e-05	9.30404e-10	53.48	-4.04	0.3	1.28746e-05	5.5252e-10
51920662	51.92	-6.62	14	3.35645e-05	9.30404e-10	51.92	-6.62	0.316667	1.35899e-05	5.83217e-10
53780438	53.78	-4.38	14	3.35645e-05	9.30404e-10	53.78	-4.38	0.55	2.36035e-05	1.01296e-09
52040742	52.04	-7.42	14	3.35645e-05	9.30404e-10	52.04	-7.42	0.583333	2.5034e-05	1.07435e-09
53820404	53.82	-4.04	14	3.35645e-05	9.30404e-10	53.82	-4.04	0.616667	2.64645e-05	1.13574e-09
51860596	51.86	-5.96	14	3.35645e-05	9.30404e-10	51.86	-5.96	0.716667	3.07561e-05	1.31991e-09
51660660	51.66	-6.6	14	3.35645e-05	9.30404e-10	51.66	-6.6	0.816667	3.50476e-05	1.50408e-09
52420630	52.42	-6.3	14	3.35645e-05	9.30404e-10	52.42	-6.3	6.9	0.000296117	1.2708e-08
52360570	52.36	-5.7	14	3.35645e-05	9.30404e-10	52.36	-5.7	7.4	0.000317574	1.36288e-08
52080626	52.08	-6.26	14	3.35645e-05	9.30404e-10	52.08	-6.26	13.15	0.000564338	2.42188e-08
52120636	52.12	-6.36	14	3.35645e-05	9.30404e-10	52.12	-6.36	21.2833	0.000913384	3.91983e-08
52040618	52.04	-6.18	14.0333	3.36445e-05	9.32622e-10	52.04	-6.18	0.533333	2.28883e-05	9.82262e-10
52200536	52.2	-5.36	14.0333	3.36445e-05	9.32622e-10	52.2	-5.36	1.2	5.14986e-05	2.21009e-09
53720470	53.72	-4.7	14.05	3.36844e-05	9.33728e-10	53.72	-4.7	0.283333	1.21594e-05	5.21826e-10
52100672	52.1	-6.72	14.0833	3.37643e-05	9.35943e-10	52.1	-6.72	3.4	0.000145913	6.26193e-09
52000598	52	-5.98	14.1167	3.38442e-05	9.38157e-10	52	-5.98	1.7	7.29563e-05	3.13095e-09
52060716	52.06	-7.16	14.4167	3.45635e-05	9.58096e-10	52.06	-7.16	0.3	1.28746e-05	5.5252e-10
52320634	52.32	-6.34	14.5	3.47633e-05	9.63635e-10	52.32	-6.34	37.2333	0.00159789	6.8574e-08
52020682	52.02	-6.82	14.55	3.48832e-05	9.66958e-10	52.02	-6.82	1.2	5.14986e-05	2.21009e-09
53840506	53.84	-5.06	14.8	3.54825e-05	9.83571e-10	53.84	-5.06	1.63333	7.00953e-05	3.00817e-09
52360636	52.36	-6.36	14.95	3.58421e-05	9.93539e-10	52.36	-6.36	34.7	0.00148917	6.39083e-08
51940594	51.94	-5.94	15	3.5962e-05	9.96863e-10	51.94	-5.94	0.333333	1.43052e-05	6.13914e-10
51920594	51.92	-5.94	15	3.5962e-05	9.96863e-10	51.92	-5.94	0.65	2.78951e-05	1.19713e-09
51640658	51.64	-6.58	15	3.5962e-05	9.96863e-10	51.64	-6.58	3.6	0.000154496	6.63027e-09
53880504	53.88	-5.04	15	3.5962e-05	9.96863e-10	53.88	-5.04	6.05	0.000259639	1.11425e-08
53860502	53.86	-5.02	15	3.5962e-05	9.96863e-10	53.86	-5.02	14.6167	0.000627281	2.69201e-08
51960706	51.96	-7.06	15.1333	3.62817e-05	1.00572e-09	51.96	-7.06	0.6	2.57493e-05	1.10504e-09
51820596	51.82	-5.96	15.2667	3.66013e-05	1.01458e-09	51.82	-5.96	5.81667	0.000249625	1.07128e-08
52060696	52.06	-6.96	15.3	3.66813e-05	1.0168e-09	52.06	-6.96	0.283333	1.21594e-05	5.21826e-10
52000602	52	-6.02	15.5833	3.73605e-05	1.03563e-09	52	-6.02	4.53333	0.00019455	8.3492e-09
52080674	52.08	-6.74	15.6	3.74005e-05	1.03674e-09	52.08	-6.74	0.616667	2.64645e-05	1.13574e-09
52060708	52.06	-7.08	15.6667	3.75603e-05	1.04117e-09	52.06	-7.08	0.566667	2.43188e-05	1.04365e-09
52060684	52.06	-6.84	15.75	3.77601e-05	1.04671e-09	52.06	-6.84	5.01667	0.000215293	9.2394e-09
51620596	51.62	-5.96	15.9333	3.81996e-05	1.05889e-09	51.62	-5.96	0.516667	2.2173e-05	9.51565e-10
53740474	53.74	-4.74	15.9667	3.82796e-05	1.06111e-09	53.74	-4.74	2.03333	8.72615e-05	3.74487e-09
52100652	52.1	-6.52	15.9667	3.82796e-05	1.06111e-09	52.1	-6.52	8.13333	0.000349046	1.49795e-08
52040738	52.04	-7.38	16	3.83595e-05	1.06332e-09	52.04	-7.38	0.566667	2.43188e-05	1.04365e-09
52300486	52.3	-4.86	16	3.83595e-05	1.06332e-09	52.3	-4.86	0.6	2.57493e-05	1.10504e-09
53780436	53.78	-4.36	16	3.83595e-05	1.06332e-09	53.78	-4.36	0.866667	3.71934e-05	1.59617e-09
53740476	53.74	-4.76	16	3.83595e-05	1.06332e-09	53.74	-4.76	1.15	4.93528e-05	2.118e-09
53500412	53.5	-4.12	16.0167	3.83994e-05	1.06443e-09	53.5	-4.12	0.25	1.07289e-05	4.60436e-10
52880568	52.88	-5.68	16.0167	3.83994e-05	1.06443e-09	52.88	-5.68	0.533333	2.28883e-05	9.82262e-10
52060692	52.06	-6.92	16.0167	3.83994e-05	1.06443e-09	52.06	-6.92	1.71667	7.36716e-05	3.16165e-09
52080598	52.08	-5.98	16.05	3.84794e-05	1.06664e-09	52.08	-5.98	1.95	8.36852e-05	3.59139e-09
52020684	52.02	-6.84	16.4667	3.94783e-05	1.09433e-09	52.02	-6.84	2.33333	0.000100136	4.29738e-09
52040600	52.04	-6	16.5833	3.9758e-05	1.10209e-09	52.04	-6	0.3	1.28746e-05	5.5252e-10
51980678	51.98	-6.78	16.7833	4.02375e-05	1.11538e-09	51.98	-6.78	1.06667	4.57765e-05	1.96452e-09
52100614	52.1	-6.14	16.9667	4.0677e-05	1.12756e-09	52.1	-6.14	0.95	4.07697e-05	1.74965e-09
51760594	51.76	-5.94	16.9833	4.0717e-05	1.12867e-09	51.76	-5.94	0.583333	2.5034e-05	1.07435e-09
51940592	51.94	-5.92	16.9833	4.0717e-05	1.12867e-09	51.94	-5.92	0.716667	3.07561e-05	1.31991e-09
51900584	51.9	-5.84	17	4.07569e-05	1.12978e-09	51.9	-5.84	0.333333	1.43052e-05	6.13914e-10
51920608	51.92	-6.08	17	4.07569e-05	1.12978e-09	51.92	-6.08	2.51667	0.000108004	4.63504e-09
51620660	51.62	-6.6	17.0167	4.07969e-05	1.13089e-09	51.62	-6.6	1.11667	4.79223e-05	2.05661e-09
52180600	52.18	-6	17.0333	4.08369e-05	1.13199e-09	52.18	-6	3.9	0.00016737	7.18276e-09
51900714	51.9	-7.14	17.05	4.08768e-05	1.1331e-09	51.9	-7.14	2.18333	9.36988e-05	4.02113e-09
51980704	51.98	-7.04	17.0833	4.09567e-05	1.13532e-09	51.98	-7.04	0.266667	1.14441e-05	4.91129e-10
52200610	52.2	-6.1	17.0833	4.09567e-05	1.13532e-09	52.2	-6.1	1.8	7.72478e-05	3.31513e-09
52080664	52.08	-6.64	17.2167	4.12764e-05	1.14418e-09	52.08	-6.64	0.833333	3.57629e-05	1.53478e-09
52000614	52	-6.14	17.2833	4.14362e-05	1.14861e-09	52	-6.14	0.933333	4.00544e-05	1.71895e-09
51980594	51.98	-5.94	17.5	4.19557e-05	1.16301e-09	51.98	-5.94	0.7	3.00408e-05	1.28922e-09
51560518	51.56	-5.18	17.6667	4.23553e-05	1.17408e-09	51.56	-5.18	2.88333	0.00012374	5.31036e-09
51900586	51.9	-5.86	17.9667	4.30745e-05	1.19402e-09	51.9	-5.86	0.316667	1.35899e-05	5.83217e-10
51900596	51.9	-5.96	17.9833	4.31145e-05	1.19513e-09	51.9	-5.96	0.65	2.78951e-05	1.19713e-09
51980710	51.98	-7.1	18	4.31544e-05	1.19624e-09	51.98	-7.1	0.3	1.28746e-05	5.5252e-10
53720468	53.72	-4.68	18	4.31544e-05	1.19624e-09	53.72	-4.68	0.316667	1.35899e-05	5.83217e-10
53120530	53.12	-5.3	18	4.31544e-05	1.19624e-09	53.12	-5.3	0.35	1.50204e-05	6.44608e-10
52760552	52.76	-5.52	18	4.31544e-05	1.19624e-09	52.76	-5.52	0.366667	1.57357e-05	6.75305e-10
52440578	52.44	-5.78	18	4.31544e-05	1.19624e-09	52.44	-5.78	0.45	1.9312e-05	8.28784e-10
52760586	52.76	-5.86	18	4.31544e-05	1.19624e-09	52.76	-5.86	0.533333	2.28883e-05	9.82262e-10
52020618	52.02	-6.18	18	4.31544e-05	1.19624e-09	52.02	-6.18	3.1	0.000133038	5.70939e-09
52040620	52.04	-6.2	18	4.31544e-05	1.19624e-09	52.04	-6.2	9.46667	0.000406266	1.74351e-08
53820514	53.82	-5.14	18	4.31544e-05	1.19624e-09	53.82	-5.14	10.95	0.000469924	2.0167e-08
52140636	52.14	-6.36	18	4.31544e-05	1.19624e-09	52.14	-6.36	13.8833	0.00059581	2.55695e-08
52140634	52.14	-6.34	18	4.31544e-05	1.19624e-09	52.14	-6.34	34.6167	0.00148559	6.37548e-08
52480576	52.48	-5.76	18.25	4.37538e-05	1.21285e-09	52.48	-5.76	0.333333	1.43052e-05	6.13914e-10
52260630	52.26	-6.3	18.4166	4.41533e-05	1.22392e-09	52.26	-6.3	10.6833	0.00045848	1.96759e-08
51560646	51.56	-6.46	18.8	4.50724e-05	1.2494e-09	51.56	-6.46	0.8	3.43324e-05	1.47339e-09
52300638	52.3	-6.38	18.8333	4.51523e-05	1.25162e-09	52.3	-6.38	4.73333	0.000203133	8.71755e-09
51980708	51.98	-7.08	18.8667	4.52322e-05	1.25383e-09	51.98	-7.08	0.25	1.07289e-05	4.60436e-10
51980680	51.98	-6.8	18.9	4.53121e-05	1.25605e-09	51.98	-6.8	0.8	3.43324e-05	1.47339e-09
52020622	52.02	-6.22	19	4.55519e-05	1.26269e-09	52.02	-6.22	0.933333	4.00544e-05	1.71895e-09
51980686	51.98	-6.86	19.3833	4.64709e-05	1.28817e-09	51.98	-6.86	1.1	4.7207e-05	2.02591e-09
52040684	52.04	-6.84	19.6667	4.71502e-05	1.307e-09	52.04	-6.84	2.11667	9.08377e-05	3.89834e-09
51620598	51.62	-5.98	19.7333	4.731e-05	1.31143e-09	51.62	-5.98	0.316667	1.35899e-05	5.83217e-10
52140624	52.14	-6.24	19.75	4.735e-05	1.31254e-09	52.14	-6.24	0.8	3.43324e-05	1.47339e-09
52060680	52.06	-6.8	20	4.79494e-05	1.32915e-09	52.06	-6.8	0.25	1.07289e-05	4.60436e-10
53080534	53.08	-5.34	20	4.79494e-05	1.32915e-09	53.08	-5.34	0.666667	2.86103e-05	1.22782e-09
51660658	51.66	-6.58	20	4.79494e-05	1.32915e-09	51.66	-6.58	1.15	4.93528e-05	2.118e-09
51900716	51.9	-7.16	20	4.79494e-05	1.32915e-09	51.9	-7.16	2.3	9.87056e-05	4.236e-09
52160604	52.16	-6.04	20	4.79494e-05	1.32915e-09	52.16	-6.04	3.9	0.00016737	7.18276e-09
51860610	51.86	-6.1	20.0167	4.79893e-05	1.33026e-09	51.86	-6.1	0.4	1.71662e-05	7.36696e-10
51980672	51.98	-6.72	20.0167	4.79893e-05	1.33026e-09	51.98	-6.72	0.583333	2.5034e-05	1.07435e-09
51940600	51.94	-6	20.05	4.80692e-05	1.33247e-09	51.94	-6	2.05	8.79767e-05	3.77556e-09
52080654	52.08	-6.54	20.0667	4.81092e-05	1.33358e-09	52.08	-6.54	2.83333	0.000121594	5.21826e-09
52060688	52.06	-6.88	20.1667	4.83489e-05	1.34023e-09	52.06	-6.88	3.26667	0.000140191	6.01636e-09
52320632	52.32	-6.32	20.7333	4.97075e-05	1.37789e-09	52.32	-6.32	17.5	0.000751021	3.22304e-08
53780522	53.78	-5.22	20.75	4.97475e-05	1.379e-09	53.78	-5.22	0.533333	2.28883e-05	9.82262e-10
51660664	51.66	-6.64	20.9833	5.03069e-05	1.3945e-09	51.66	-6.64	1.95	8.36852e-05	3.59139e-09
51800608	51.8	-6.08	21	5.03468e-05	1.39561e-09	51.8	-6.08	1.31667	5.65054e-05	2.42496e-09
51680656	51.68	-6.56	21	5.03468e-05	1.39561e-09	51.68	-6.56	2.25	9.65598e-05	4.14391e-09
51900678	51.9	-6.78	21.1167	5.06265e-05	1.40336e-09	51.9	-6.78	1.38333	5.93664e-05	2.54774e-09
53460406	53.46	-4.06	21.6333	5.18652e-05	1.4377e-09	53.46	-4.06	0.516667	2.2173e-05	9.51565e-10
52140628	52.14	-6.28	21.6333	5.18652e-05	1.4377e-09	52.14	-6.28	0.533333	2.28883e-05	9.82262e-10
51640600	51.64	-6	21.75	5.21449e-05	1.44545e-09	51.64	-6	0.55	2.36035e-05	1.01296e-09
52220536	52.22	-5.36	21.9667	5.26644e-05	1.45985e-09	52.22	-5.36	0.883333	3.79087e-05	1.62687e-09
53300562	53.3	-5.62	21.9833	5.27043e-05	1.46096e-09	53.3	-5.62	1.1	4.7207e-05	2.02591e-09
51660656	51.66	-6.56	22	5.27443e-05	1.46207e-09	51.66	-6.56	0.283333	1.21594e-05	5.21826e-10
51560644	51.56	-6.44	22	5.27443e-05	1.46207e-09	51.56	-6.44	0.9	3.86239e-05	1.65756e-09
52020674	52.02	-6.74	22	5.27443e-05	1.46207e-09	52.02	-6.74	1.33333	5.72206e-05	2.45565e-09
52340574	52.34	-5.74	22	5.27443e-05	1.46207e-09	52.34	-5.74	2.78333	0.000119448	5.12617e-09
52140602	52.14	-6.02	22	5.27443e-05	1.46207e-09	52.14	-6.02	2.8	0.000120163	5.15685e-09
51540642	51.54	-6.42	22.0667	5.29041e-05	1.4665e-09	51.54	-6.42	0.566667	2.43188e-05	1.04365e-09
52140622	52.14	-6.22	22.5	5.3943e-05	1.49529e-09	52.14	-6.22	1.23333	5.29291e-05	2.27148e-09
52040676	52.04	-6.76	22.55	5.40629e-05	1.49862e-09	52.04	-6.76	4.08333	0.000175238	7.52042e-09
52080662	52.08	-6.62	22.5667	5.41028e-05	1.49972e-09	52.08	-6.62	1.25	5.36443e-05	2.30217e-09
52040694	52.04	-6.94	22.5667	5.41028e-05	1.49972e-09	52.04	-6.94	1.55	6.6519e-05	2.85469e-09
52080676	52.08	-6.76	22.7	5.44225e-05	1.50859e-09	52.08	-6.76	1.16667	5.0068e-05	2.14869e-09
52440632	52.44	-6.32	22.8167	5.47022e-05	1.51634e-09	52.44	-6.32	4.6	0.000197411	8.47199e-09
51600660	51.6	-6.6	23.0167	5.51817e-05	1.52963e-09	51.6	-6.6	0.583333	2.5034e-05	1.07435e-09
51920602	51.92	-6.02	23.0167	5.51817e-05	1.52963e-09	51.92	-6.02	0.633333	2.71798e-05	1.16643e-09
51560656	51.56	-6.56	23.1833	5.55813e-05	1.54071e-09	51.56	-6.56	1.15	4.93528e-05	2.118e-09
52040674	52.04	-6.74	23.2167	5.56612e-05	1.54292e-09	52.04	-6.74	1.25	5.36443e-05	2.30217e-09
51980702	51.98	-7.02	23.5167	5.63804e-05	1.56286e-09	51.98	-7.02	2.03333	8.72615e-05	3.74487e-09
51620588	51.62	-5.88	23.6333	5.66601e-05	1.57061e-09	51.62	-5.88	1.43333	6.15122e-05	2.63983e-09
52060656	52.06	-6.56	23.65	5.67001e-05	1.57172e-09	52.06	-6.56	4.1	0.000175953	7.55111e-09
52040668	52.04	-6.68	23.8167	5.70997e-05	1.5828e-09	52.04	-6.68	2.1	9.01225e-05	3.86765e-09
51840588	51.84	-5.88	23.8667	5.72195e-05	1.58612e-09	51.84	-5.88	1.46667	6.29427e-05	2.70122e-09
51540514	51.54	-5.14	23.95	5.74193e-05	1.59166e-09	51.54	-5.14	0.833333	3.57629e-05	1.53478e-09
52160662	52.16	-6.62	23.9666	5.74593e-05	1.59277e-09	52.16	-6.62	0.266667	1.14441e-05	4.91129e-10
53740470	53.74	-4.7	23.9667	5.74593e-05	1.59277e-09	53.74	-4.7	0.3	1.28746e-05	5.5252e-10
52880566	52.88	-5.66	23.9833	5.74993e-05	1.59387e-09	52.88	-5.66	0.266667	1.14441e-05	4.91129e-10
51840612	51.84	-6.12	24	5.75392e-05	1.59498e-09	51.84	-6.12	0.666667	2.86103e-05	1.22782e-09
52320574	52.32	-5.74	24	5.75392e-05	1.59498e-09	52.32	-5.74	1.15	4.93528e-05	2.118e-09
51960714	51.96	-7.14	24	5.75392e-05	1.59498e-09	51.96	-7.14	1.36667	5.86511e-05	2.51704e-09
52140620	52.14	-6.2	24	5.75392e-05	1.59498e-09	52.14	-6.2	4.4	0.000188828	8.10364e-09
51500662	51.5	-6.62	24.0167	5.75792e-05	1.59609e-09	51.5	-6.62	0.3	1.28746e-05	5.5252e-10
53740472	53.74	-4.72	24.0167	5.75792e-05	1.59609e-09	53.74	-4.72	0.583333	2.5034e-05	1.07435e-09
52040740	52.04	-7.4	24.05	5.76591e-05	1.5983e-09	52.04	-7.4	0.566667	2.43188e-05	1.04365e-09
52380486	52.38	-4.86	24.05	5.76591e-05	1.5983e-09	52.38	-4.86	0.883333	3.79087e-05	1.62687e-09
52140618	52.14	-6.18	24.05	5.76591e-05	1.5983e-09	52.14	-6.18	4.66667	0.000200272	8.59477e-09
51560526	51.56	-5.26	24.6667	5.91375e-05	1.63928e-09	51.56	-5.26	0.633333	2.71798e-05	1.16643e-09
51960606	51.96	-6.06	25	5.99367e-05	1.66144e-09	51.96	-6.06	3.1	0.000133038	5.70939e-09
52520476	52.52	-4.76	25.0167	5.99766e-05	1.66254e-09	52.52	-4.76	1.63333	7.00953e-05	3.00817e-09
52180610	52.18	-6.1	25.0833	6.01365e-05	1.66698e-09	52.18	-6.1	10.3	0.000442029	1.89699e-08
52060702	52.06	-7.02	25.2833	6.0616e-05	1.68027e-09	52.06	-7.02	0.3	1.28746e-05	5.5252e-10
51840608	51.84	-6.08	25.9167	6.21344e-05	1.72236e-09	51.84	-6.08	0.366667	1.57357e-05	6.75305e-10
51480662	51.48	-6.62	25.9333	6.21743e-05	1.72346e-09	51.48	-6.62	2.1	9.01225e-05	3.86765e-09
52020742	52.02	-7.42	26	6.23342e-05	1.7279e-09	52.02	-7.42	0.583333	2.5034e-05	1.07435e-09
52040598	52.04	-5.98	26	6.23342e-05	1.7279e-09	52.04	-5.98	1.11667	4.79223e-05	2.05661e-09
52120602	52.12	-6.02	26.0167	6.23741e-05	1.729e-09	52.12	-6.02	4.8	0.000205994	8.84033e-09
52080596	52.08	-5.96	26.05	6.2454e-05	1.73122e-09	52.08	-5.96	0.916667	3.93392e-05	1.68826e-09
52540616	52.54	-6.16	26.05	6.2454e-05	1.73122e-09	52.54	-6.16	1.28333	5.50749e-05	2.36357e-09
51880610	51.88	-6.1	26.05	6.2454e-05	1.73122e-09	51.88	-6.1	2.03333	8.72615e-05	3.74487e-09
51640606	51.64	-6.06	26.2	6.28136e-05	1.74119e-09	51.64	-6.06	0.6	2.57493e-05	1.10504e-09
52000608	52	-6.08	26.55	6.36528e-05	1.76445e-09	52	-6.08	1.36667	5.86511e-05	2.51704e-09
52060706	52.06	-7.06	26.6333	6.38525e-05	1.76998e-09	52.06	-7.06	0.833333	3.57629e-05	1.53478e-09
52040666	52.04	-6.66	27	6.47316e-05	1.79435e-09	52.04	-6.66	1.21667	5.22138e-05	2.24078e-09
51460662	51.46	-6.62	27	6.47316e-05	1.79435e-09	51.46	-6.62	2.16667	9.29835e-05	3.99043e-09
51640668	51.64	-6.68	27	6.47316e-05	1.79435e-09	51.64	-6.68	5.3	0.000227452	9.76121e-09
52000682	52	-6.82	27.3667	6.56107e-05	1.81872e-09	52	-6.82	1.1	4.7207e-05	2.02591e-09
51560528	51.56	-5.28	27.6167	6.62101e-05	1.83534e-09	51.56	-5.28	1.31667	5.65054e-05	2.42496e-09
53820406	53.82	-4.06	27.7	6.64098e-05	1.84087e-09	53.82	-4.06	1.61667	6.938e-05	2.97748e-09
52060686	52.06	-6.86	27.8167	6.66896e-05	1.84863e-09	52.06	-6.86	4.01667	0.000172377	7.39764e-09
51960600	51.96	-6	27.9	6.68893e-05	1.85416e-09	51.96	-6	0.533333	2.28883e-05	9.82262e-10
52780584	52.78	-5.84	27.95	6.70092e-05	1.85749e-09	52.78	-5.84	0.25	1.07289e-05	4.60436e-10
52320486	52.32	-4.86	27.95	6.70092e-05	1.85749e-09	52.32	-4.86	0.6	2.57493e-05	1.10504e-09
51960716	51.96	-7.16	27.95	6.70092e-05	1.85749e-09	51.96	-7.16	1.65	7.08105e-05	3.03887e-09
52100628	52.1	-6.28	27.95	6.70092e-05	1.85749e-09	52.1	-6.28	4.71667	0.000202418	8.68686e-09
51900592	51.9	-5.92	28	6.71291e-05	1.86081e-09	51.9	-5.92	0.333333	1.43052e-05	6.13914e-10
51900606	51.9	-6.06	28	6.71291e-05	1.86081e-09	51.9	-6.06	0.416667	1.78814e-05	7.67389e-10
53760458	53.76	-4.58	28	6.71291e-05	1.86081e-09	53.76	-4.58	0.566667	2.43188e-05	1.04365e-09
52140626	52.14	-6.26	28	6.71291e-05	1.86081e-09	52.14	-6.26	2.16667	9.29835e-05	3.99043e-09
52100618	52.1	-6.18	28	6.71291e-05	1.86081e-09	52.1	-6.18	5.05	0.000216723	9.30077e-09
53720528	53.72	-5.28	28.8333	6.9127e-05	1.91619e-09	53.72	-5.28	5.7	0.000244618	1.04979e-08
52080688	52.08	-6.88	29.0333	6.96065e-05	1.92948e-09	52.08	-6.88	4.1	0.000175953	7.55111e-09
52060678	52.06	-6.78	29.2333	7.0086e-05	1.94278e-09	52.06	-6.78	4.9	0.000210286	9.02452e-09
51980706	51.98	-7.06	29.3667	7.04056e-05	1.95164e-09	51.98	-7.06	1.68333	7.2241e-05	3.10026e-09
52000684	52	-6.84	29.45	7.06054e-05	1.95717e-09	52	-6.84	1.7	7.29563e-05	3.13095e-09
51640656	51.64	-6.56	29.7	7.12048e-05	1.97379e-09	51.64	-6.56	2.75	0.000118018	5.0648e-09
51500664	51.5	-6.64	29.7667	7.13646e-05	1.97822e-09	51.5	-6.64	0.333333	1.43052e-05	6.13914e-10
52340638	52.34	-6.38	29.8833	7.16443e-05	1.98597e-09	52.34	-6.38	73.2333	0.00314284	1.34877e-07
51980602	51.98	-6.02	30	7.1924e-05	1.99373e-09	51.98	-6.02	0.583333	2.5034e-05	1.07435e-09
53700466	53.7	-4.66	30	7.1924e-05	1.99373e-09	53.7	-4.66	0.6	2.57493e-05	1.10504e-09
52020598	52.02	-5.98	30	7.1924e-05	1.99373e-09	52.02	-5.98	0.8	3.43324e-05	1.47339e-09
52040664	52.04	-6.64	30	7.1924e-05	1.99373e-09	52.04	-6.64	0.983333	4.22002e-05	1.81104e-09
51900598	51.9	-5.98	30	7.1924e-05	1.99373e-09	51.9	-5.98	1.26667	5.43596e-05	2.33287e-09
53360526	53.36	-5.26	30	7.1924e-05	1.99373e-09	53.36	-5.26	4.85	0.00020814	8.93243e-09
51860608	51.86	-6.08	30.0333	7.20039e-05	1.99594e-09	51.86	-6.08	1.2	5.14986e-05	2.21009e-09
52000604	52	-6.04	30.1167	7.22037e-05	2.00148e-09	52	-6.04	0.333333	1.43052e-05	6.13914e-10
52000618	52	-6.18	30.2	7.24035e-05	2.00702e-09	52	-6.18	9.31667	0.000399829	1.71588e-08
51760604	51.76	-6.04	30.3	7.26433e-05	2.01366e-09	51.76	-6.04	0.283333	1.21594e-05	5.21826e-10
53880518	53.88	-5.18	30.6167	7.34025e-05	2.03471e-09	53.88	-5.18	0.85	3.64782e-05	1.56548e-09
51580626	51.58	-6.26	30.7333	7.36822e-05	2.04246e-09	51.58	-6.26	0.566667	2.43188e-05	1.04365e-09
51920592	51.92	-5.92	30.9333	7.41617e-05	2.05575e-09	51.92	-5.92	1.93333	8.29699e-05	3.56069e-09
51840606	51.84	-6.06	30.9833	7.42815e-05	2.05907e-09	51.84	-6.06	0.7	3.00408e-05	1.28922e-09
51780608	51.78	-6.08	30.9833	7.42815e-05	2.05907e-09	51.78	-6.08	0.983333	4.22002e-05	1.81104e-09
51860612	51.86	-6.12	31	7.43215e-05	2.06018e-09	51.86	-6.12	5.08333	0.000218154	9.36218e-09
53880512	53.88	-5.12	31.25	7.49209e-05	2.0768e-09	53.88	-5.12	3.01667	0.000129462	5.55592e-09
53500410	53.5	-4.1	31.65	7.58798e-05	2.10338e-09	53.5	-4.1	0.3	1.28746e-05	5.5252e-10
53440412	53.44	-4.12	31.7	7.59997e-05	2.1067e-09	53.44	-4.12	0.866667	3.71934e-05	1.59617e-09
51940688	51.94	-6.88	31.8	7.62395e-05	2.11335e-09	51.94	-6.88	1.63333	7.00953e-05	3.00817e-09
52080600	52.08	-6	31.95	7.65991e-05	2.12332e-09	52.08	-6	0.266667	1.14441e-05	4.91129e-10
52040596	52.04	-5.96	31.95	7.65991e-05	2.12332e-09	52.04	-5.96	0.583333	2.5034e-05	1.07435e-09
51980714	51.98	-7.14	31.9667	7.6639e-05	2.12442e-09	51.98	-7.14	3.08333	0.000132323	5.6787e-09
52820548	52.82	-5.48	31.9833	7.6679e-05	2.12553e-09	52.82	-5.48	0.4	1.71662e-05	7.36696e-10
52100678	52.1	-6.78	31.9833	7.6679e-05	2.12553e-09	52.1	-6.78	0.916667	3.93392e-05	1.68826e-09
52140598	52.14	-5.98	31.9833	7.6679e-05	2.12553e-09	52.14	-5.98	1.86667	8.01089e-05	3.43791e-09
51900594	51.9	-5.94	32	7.6719e-05	2.12664e-09	51.9	-5.94	1.56667	6.72342e-05	2.88539e-09
51880602	51.88	-6.02	32	7.6719e-05	2.12664e-09	51.88	-6.02	8	0.000343324	1.47339e-08
52020676	52.02	-6.76	32.0167	7.67589e-05	2.12775e-09	52.02	-6.76	1.88333	8.08241e-05	3.4686e-09
51500660	51.5	-6.6	32.0167	7.67589e-05	2.12775e-09	51.5	-6.6	3.08333	0.000132323	5.6787e-09
51920716	51.92	-7.16	32.25	7.73183e-05	2.14325e-09	51.92	-7.16	0.85	3.64782e-05	1.56548e-09
52040678	52.04	-6.78	32.3	7.74382e-05	2.14658e-09	52.04	-6.78	1.18333	5.07833e-05	2.17939e-09
52040680	52.04	-6.8	32.3333	7.75181e-05	2.14879e-09	52.04	-6.8	2.05	8.79767e-05	3.77556e-09
52000606	52	-6.06	32.9167	7.89166e-05	2.18756e-09	52	-6.06	0.533333	2.28883e-05	9.82262e-10
51880606	51.88	-6.06	33	7.91164e-05	2.1931e-09	51.88	-6.06	2.8	0.000120163	5.15685e-09
51980600	51.98	-6	33.0167	7.91564e-05	2.19421e-09	51.98	-6	0.616667	2.64645e-05	1.13574e-09
51960596	51.96	-5.96	33.1	7.93562e-05	2.19975e-09	51.96	-5.96	0.7	3.00408e-05	1.28922e-09
51640664	51.64	-6.64	33.45	8.01953e-05	2.223e-09	51.64	-6.64	0.866667	3.71934e-05	1.59617e-09
53920512	53.92	-5.12	33.8167	8.10743e-05	2.24737e-09	53.92	-5.12	2.91667	0.00012517	5.37173e-09
51840590	51.84	-5.9	33.9667	8.1434e-05	2.25734e-09	51.84	-5.9	0.416667	1.78814e-05	7.67389e-10
51960712	51.96	-7.12	33.9833	8.14739e-05	2.25845e-09	51.96	-7.12	0.5	2.14577e-05	9.20867e-10
51860606	51.86	-6.06	33.9833	8.14739e-05	2.25845e-09	51.86	-6.06	5.41667	0.000232459	9.97609e-09
51960614	51.96	-6.14	34	8.15139e-05	2.25956e-09	51.96	-6.14	6.63333	0.000284673	1.22169e-08
51980612	51.98	-6.12	34.0333	8.15938e-05	2.26177e-09	51.98	-6.12	0.816667	3.50476e-05	1.50408e-09
51640610	51.64	-6.1	34.6667	8.31122e-05	2.30386e-09	51.64	-6.1	0.516667	2.2173e-05	9.51565e-10
51940710	51.94	-7.1	34.7833	8.33919e-05	2.31161e-09	51.94	-7.1	0.9	3.86239e-05	1.65756e-09
52340486	52.34	-4.86	34.85	8.35517e-05	2.31604e-09	52.34	-4.86	0.55	2.36035e-05	1.01296e-09
52000690	52	-6.9	34.9667	8.38314e-05	2.3238e-09	52	-6.9	4.08333	0.000175238	7.52042e-09
51680660	51.68	-6.6	34.9833	8.38714e-05	2.32491e-09	51.68	-6.6	6.51667	0.000279666	1.2002e-08
52020688	52.02	-6.88	35.1833	8.43509e-05	2.3382e-09	52.02	-6.88	1.3	5.57901e-05	2.39426e-09
51960690	51.96	-6.9	35.3	8.46306e-05	2.34595e-09	51.96	-6.9	0.85	3.64782e-05	1.56548e-09
51920712	51.92	-7.12	35.3667	8.47904e-05	2.35038e-09	51.92	-7.12	0.783333	3.36171e-05	1.44269e-09
51500492	51.5	-4.92	35.5667	8.52699e-05	2.36367e-09	51.5	-4.92	1.16667	5.0068e-05	2.14869e-09
52000716	52	-7.16	35.6167	8.53898e-05	2.367e-09	52	-7.16	3.88333	0.000166655	7.15208e-09
51860604	51.86	-6.04	36	8.63088e-05	2.39247e-09	51.86	-6.04	1	4.29155e-05	1.84174e-09
51920614	51.92	-6.14	36	8.63088e-05	2.39247e-09	51.92	-6.14	1.21667	5.22138e-05	2.24078e-09
51540516	51.54	-5.16	36.05	8.64287e-05	2.39579e-09	51.54	-5.16	0.6	2.57493e-05	1.10504e-09
53880514	53.88	-5.14	36.2333	8.68682e-05	2.40798e-09	53.88	-5.14	5.88333	0.000252486	1.08356e-08
51960682	51.96	-6.82	36.4667	8.74276e-05	2.42348e-09	51.96	-6.82	0.8	3.43324e-05	1.47339e-09
52020698	52.02	-6.98	36.5	8.75075e-05	2.4257e-09	52.02	-6.98	1.66667	7.15258e-05	3.06956e-09
52100600	52.1	-6	36.9833	8.86663e-05	2.45782e-09	52.1	-6	0.583333	2.5034e-05	1.07435e-09
52040708	52.04	-7.08	36.9833	8.86663e-05	2.45782e-09	52.04	-7.08	0.8	3.43324e-05	1.47339e-09
51820608	51.82	-6.08	36.9833	8.86663e-05	2.45782e-09	51.82	-6.08	5.01667	0.000215293	9.2394e-09
51880608	51.88	-6.08	37	8.87063e-05	2.45893e-09	51.88	-6.08	0.6	2.57493e-05	1.10504e-09
51940612	51.94	-6.12	37.0333	8.87862e-05	2.46114e-09	51.94	-6.12	12.35	0.000530006	2.27455e-08
52040736	52.04	-7.36	37.4833	8.98651e-05	2.49105e-09	52.04	-7.36	3.06667	0.000131607	5.64798e-09
53440410	53.44	-4.1	37.6833	9.03446e-05	2.50434e-09	53.44	-4.1	0.483333	2.07425e-05	8.90174e-10
52040696	52.04	-6.96	37.8	9.06243e-05	2.5121e-09	52.04	-6.96	0.283333	1.21594e-05	5.21826e-10
52020606	52.02	-6.06	37.8167	9.06642e-05	2.5132e-09	52.02	-6.06	0.266667	1.14441e-05	4.91129e-10
51560664	51.56	-6.64	37.8167	9.06642e-05	2.5132e-09	51.56	-6.64	1.25	5.36443e-05	2.30217e-09
51780602	51.78	-6.02	37.9167	9.0904e-05	2.51985e-09	51.78	-6.02	0.3	1.28746e-05	5.5252e-10
51520512	51.52	-5.12	37.9167	9.0904e-05	2.51985e-09	51.52	-5.12	1.06667	4.57765e-05	1.96452e-09
52120628	52.12	-6.28	37.95	9.09839e-05	2.52206e-09	52.12	-6.28	2.21667	9.51293e-05	4.08252e-09
52120604	52.12	-6.04	38.0167	9.11437e-05	2.52649e-09	52.12	-6.04	0.5	2.14577e-05	9.20867e-10
51600622	51.6	-6.22	38.0333	9.11837e-05	2.5276e-09	51.6	-6.22	1.35	5.79359e-05	2.48635e-09
51500666	51.5	-6.66	38.2	9.15833e-05	2.53868e-09	51.5	-6.66	1.55	6.6519e-05	2.85469e-09
53880508	53.88	-5.08	38.2167	9.16232e-05	2.53978e-09	53.88	-5.08	1.53333	6.58037e-05	2.824e-09
53880510	53.88	-5.1	38.2667	9.17431e-05	2.54311e-09	53.88	-5.1	7.78333	0.000334025	1.43348e-08
51600670	51.6	-6.7	38.6667	9.27021e-05	2.56969e-09	51.6	-6.7	2.41667	0.000103712	4.45085e-09
53860510	53.86	-5.1	38.9833	9.34613e-05	2.59074e-09	53.86	-5.1	3.73333	0.000160218	6.87583e-09
51960612	51.96	-6.12	39	9.35012e-05	2.59184e-09	51.96	-6.12	0.333333	1.43052e-05	6.13914e-10
52060676	52.06	-6.76	39.2	9.39807e-05	2.60513e-09	52.06	-6.76	1.35	5.79359e-05	2.48635e-09
52040682	52.04	-6.82	39.6667	9.50995e-05	2.63615e-09	52.04	-6.82	1.03333	4.4346e-05	1.90313e-09
52120682	52.12	-6.82	39.95	9.57788e-05	2.65498e-09	52.12	-6.82	1.55	6.6519e-05	2.85469e-09
51640612	51.64	-6.12	39.9667	9.58188e-05	2.65609e-09	51.64	-6.12	0.25	1.07289e-05	4.60436e-10
52940566	52.94	-5.66	40	9.58987e-05	2.6583e-09	52.94	-5.66	0.25	1.07289e-05	4.60436e-10
51500668	51.5	-6.68	40	9.58987e-05	2.6583e-09	51.5	-6.68	0.916667	3.93392e-05	1.68826e-09
52040692	52.04	-6.92	40	9.58987e-05	2.6583e-09	52.04	-6.92	1.65	7.08105e-05	3.03887e-09
51900608	51.9	-6.08	40.0667	9.60585e-05	2.66273e-09	51.9	-6.08	0.4	1.71662e-05	7.36696e-10
51960688	51.96	-6.88	40.2333	9.64581e-05	2.67381e-09	51.96	-6.88	0.816667	3.50476e-05	1.50408e-09
53900508	53.9	-5.08	40.7167	9.76169e-05	2.70593e-09	53.9	-5.08	3.9	0.00016737	7.18276e-09
51980712	51.98	-7.12	40.7333	9.76568e-05	2.70704e-09	51.98	-7.12	0.283333	1.21594e-05	5.21826e-10
51620664	51.62	-6.64	40.9	9.80564e-05	2.71811e-09	51.62	-6.64	2.86667	0.000123024	5.27963e-09
51900602	51.9	-6.02	40.9833	9.82562e-05	2.72365e-09	51.9	-6.02	3.4	0.000145913	6.26193e-09
52160602	52.16	-6.02	41	9.82962e-05	2.72476e-09	52.16	-6.02	0.666667	2.86103e-05	1.22782e-09
51800606	51.8	-6.06	41	9.82962e-05	2.72476e-09	51.8	-6.06	2.28333	9.79903e-05	4.2053e-09
51480664	51.48	-6.64	41.2167	9.88156e-05	2.73916e-09	51.48	-6.64	0.9	3.86239e-05	1.65756e-09
52040686	52.04	-6.86	41.4	9.92551e-05	2.75134e-09	52.04	-6.86	1.38333	5.93664e-05	2.54774e-09
51980596	51.98	-5.96	41.6	9.97346e-05	2.76463e-09	51.98	-5.96	1.31667	5.65054e-05	2.42496e-09
51980688	51.98	-6.88	41.6167	9.97746e-05	2.76574e-09	51.98	-6.88	1.7	7.29563e-05	3.13095e-09
53500578	53.5	-5.78	41.7333	0.000100054	2.77349e-09	53.5	-5.78	1.96667	8.44004e-05	3.62208e-09
51620666	51.62	-6.66	41.9	0.000100454	2.78457e-09	51.62	-6.66	5.86667	0.000251771	1.08049e-08
51820598	51.82	-5.98	41.95	0.000100574	2.7879e-09	51.82	-5.98	0.433333	1.85967e-05	7.98086e-10
51940730	51.94	-7.3	41.9667	0.000100614	2.78901e-09	51.94	-7.3	2.71667	0.000116587	5.00339e-09
51980604	51.98	-6.04	42.1333	0.000101013	2.80007e-09	51.98	-6.04	0.85	3.64782e-05	1.56548e-09
52020604	52.02	-6.04	42.25	0.000101293	2.80783e-09	52.02	-6.04	0.566667	2.43188e-05	1.04365e-09
53760524	53.76	-5.24	42.6333	0.000102212	2.83331e-09	53.76	-5.24	1.15	4.93528e-05	2.118e-09
51960686	51.96	-6.86	42.75	0.000102492	2.84107e-09	51.96	-6.86	0.766667	3.29019e-05	1.412e-09
53860504	53.86	-5.04	43	0.000103091	2.85767e-09	53.86	-5.04	16.9167	0.000725987	3.11561e-08
51520670	51.52	-6.7	43.2333	0.000103651	2.87319e-09	51.52	-6.7	0.333333	1.43052e-05	6.13914e-10
52020738	52.02	-7.38	43.5167	0.00010433	2.89202e-09	52.02	-7.38	0.833333	3.57629e-05	1.53478e-09
53000532	53	-5.32	44	0.000105489	2.92414e-09	53	-5.32	0.65	2.78951e-05	1.19713e-09
52040602	52.04	-6.02	44.0667	0.000105648	2.92855e-09	52.04	-6.02	0.283333	1.21594e-05	5.21826e-10
52000688	52	-6.88	44.4667	0.000106607	2.95513e-09	52	-6.88	6.45	0.000276805	1.18792e-08
53860512	53.86	-5.12	44.6833	0.000107127	2.96955e-09	53.86	-5.12	11.7167	0.000502826	2.1579e-08
52020690	52.02	-6.9	44.7833	0.000107367	2.9762e-09	52.02	-6.9	2.85	0.000122309	5.24895e-09
53880506	53.88	-5.06	45	0.000107886	2.99059e-09	53.88	-5.06	9.8	0.000420572	1.8049e-08
51960684	51.96	-6.84	45.5667	0.000109245	3.02826e-09	51.96	-6.84	0.583333	2.5034e-05	1.07435e-09
51580534	51.58	-5.34	45.7167	0.000109604	3.03821e-09	51.58	-5.34	0.666667	2.86103e-05	1.22782e-09
53320532	53.32	-5.32	46	0.000110284	3.05706e-09	53.32	-5.32	0.383333	1.64509e-05	7.05998e-10
51900610	51.9	-6.1	46	0.000110284	3.05706e-09	51.9	-6.1	1.06667	4.57765e-05	1.96452e-09
52780550	52.78	-5.5	46	0.000110284	3.05706e-09	52.78	-5.5	1.1	4.7207e-05	2.02591e-09
52000680	52	-6.8	46.8667	0.000112361	3.11463e-09	52	-6.8	0.566667	2.43188e-05	1.04365e-09
51560626	51.56	-6.26	46.8667	0.000112361	3.11463e-09	51.56	-6.26	0.933333	4.00544e-05	1.71895e-09
51540670	51.54	-6.7	46.9833	0.000112641	3.1224e-09	51.54	-6.7	2.01667	8.65462e-05	3.71417e-09
53900512	53.9	-5.12	47.0333	0.000112761	3.12572e-09	53.9	-5.12	2.38333	0.000102282	4.38948e-09
52060682	52.06	-6.82	47.2333	0.00011324	3.139e-09	52.06	-6.82	3	0.000128746	5.5252e-09
51640618	51.64	-6.18	47.5667	0.00011404	3.16118e-09	51.64	-6.18	0.85	3.64782e-05	1.56548e-09
53340528	53.34	-5.28	48	0.000115078	3.18995e-09	53.34	-5.28	3.26667	0.000140191	6.01636e-09
52320630	52.32	-6.3	48.25	0.000115678	3.20658e-09	52.32	-6.3	11.55	0.000495674	2.12721e-08
53840510	53.84	-5.1	48.6333	0.000116597	3.23206e-09	53.84	-5.1	0.816667	3.50476e-05	1.50408e-09
53860506	53.86	-5.06	48.85	0.000117116	3.24644e-09	53.86	-5.06	17.0167	0.000730278	3.13402e-08
51800600	51.8	-6	48.9	0.000117236	3.24977e-09	51.8	-6	0.533333	2.28883e-05	9.82262e-10
53860508	53.86	-5.08	48.95	0.000117356	3.2531e-09	53.86	-5.08	8.61667	0.000369788	1.58696e-08
51600662	51.6	-6.62	48.9833	0.000117436	3.25531e-09	51.6	-6.62	0.9	3.86239e-05	1.65756e-09
53880516	53.88	-5.16	48.9833	0.000117436	3.25531e-09	53.88	-5.16	5.63333	0.000241757	1.03751e-08
51620620	51.62	-6.2	49.1167	0.000117756	3.26418e-09	51.62	-6.2	0.55	2.36035e-05	1.01296e-09
52040728	52.04	-7.28	49.4333	0.000118515	3.28522e-09	52.04	-7.28	1.1	4.7207e-05	2.02591e-09
53740528	53.74	-5.28	49.5667	0.000118834	3.29407e-09	53.74	-5.28	0.35	1.50204e-05	6.44608e-10
51940712	51.94	-7.12	49.65	0.000119034	3.29961e-09	51.94	-7.12	0.55	2.36035e-05	1.01296e-09
52040690	52.04	-6.9	49.6667	0.000119074	3.30072e-09	52.04	-6.9	2.2	9.4414e-05	4.05182e-09
53320530	53.32	-5.3	49.7	0.000119154	3.30294e-09	53.32	-5.3	3.51667	0.000150919	6.47676e-09
53740526	53.74	-5.26	50.15	0.000120233	3.33285e-09	53.74	-5.26	9.63333	0.000413419	1.77421e-08
51960718	51.96	-7.18	50.5167	0.000121112	3.35721e-09	51.96	-7.18	0.266667	1.14441e-05	4.91129e-10
52040706	52.04	-7.06	50.7167	0.000121592	3.37052e-09	52.04	-7.06	0.533333	2.28883e-05	9.82262e-10
52160660	52.16	-6.6	50.9833	0.000122231	3.38823e-09	52.16	-6.6	0.283333	1.21594e-05	5.21826e-10
53460408	53.46	-4.08	51.35	0.00012311	3.4126e-09	53.46	-4.08	0.266667	1.14441e-05	4.91129e-10
52020716	52.02	-7.16	51.35	0.00012311	3.4126e-09	52.02	-7.16	1.35	5.79359e-05	2.48635e-09
52460628	52.46	-6.28	51.4333	0.00012331	3.41814e-09	52.46	-6.28	0.3	1.28746e-05	5.5252e-10
51560654	51.56	-6.54	51.9167	0.000124469	3.45027e-09	51.56	-6.54	0.283333	1.21594e-05	5.21826e-10
51880600	51.88	-6	51.9833	0.000124628	3.45467e-09	51.88	-6	0.35	1.50204e-05	6.44608e-10
52100626	52.1	-6.26	52.8	0.000126586	3.50895e-09	52.1	-6.26	1.5	6.43732e-05	2.76261e-09
52340630	52.34	-6.3	52.9833	0.000127026	3.52115e-09	52.34	-6.3	30.1167	0.00129247	5.5467e-08
52160614	52.16	-6.14	53.05	0.000127186	3.52558e-09	52.16	-6.14	4.35	0.000186682	8.01155e-09
53820516	53.82	-5.16	53.95	0.000129343	3.58537e-09	53.82	-5.16	0.35	1.50204e-05	6.44608e-10
51980718	51.98	-7.18	54.0167	0.000129503	3.58981e-09	51.98	-7.18	0.95	4.07697e-05	1.74965e-09
52740586	52.74	-5.86	54.05	0.000129583	3.59203e-09	52.74	-5.86	0.25	1.07289e-05	4.60436e-10
52840546	52.84	-5.46	54.05	0.000129583	3.59203e-09	52.84	-5.46	0.466667	2.00272e-05	8.59477e-10
51980734	51.98	-7.34	54.25	0.000130063	3.60533e-09	51.98	-7.34	0.816667	3.50476e-05	1.50408e-09
51560672	51.56	-6.72	54.3333	0.000130262	3.61085e-09	51.56	-6.72	2.26667	9.72751e-05	4.17461e-09
52080684	52.08	-6.84	54.6	0.000130902	3.62859e-09	52.08	-6.84	3.51667	0.000150919	6.47676e-09
52020694	52.02	-6.94	54.6333	0.000130982	3.63081e-09	52.02	-6.94	2.83333	0.000121594	5.21826e-09
52020712	52.02	-7.12	55.0167	0.000131901	3.65628e-09	52.02	-7.12	1.43333	6.15122e-05	2.63983e-09
51600664	51.6	-6.64	55.1333	0.00013218	3.66401e-09	51.6	-6.64	3.4	0.000145913	6.26193e-09
53840514	53.84	-5.14	55.25	0.00013246	3.67178e-09	53.84	-5.14	5.55	0.000238181	1.02216e-08
52020692	52.02	-6.92	55.6833	0.000133499	3.70058e-09	52.02	-6.92	2.55	0.000109434	4.69641e-09
52040688	52.04	-6.88	55.8667	0.000133939	3.71277e-09	52.04	-6.88	6.58333	0.000282527	1.21248e-08
51980614	51.98	-6.14	55.9	0.000134018	3.71496e-09	51.98	-6.14	1.53333	6.58037e-05	2.824e-09
52000736	52	-7.36	56.0333	0.000134338	3.72383e-09	52	-7.36	0.8	3.43324e-05	1.47339e-09
51960720	51.96	-7.2	56.2833	0.000134937	3.74044e-09	51.96	-7.2	3.2	0.00013733	5.89358e-09
52520620	52.52	-6.2	56.7	0.000135936	3.76813e-09	52.52	-6.2	1.71667	7.36716e-05	3.16165e-09
52020714	52.02	-7.14	56.8667	0.000136336	3.77922e-09	52.02	-7.14	1.06667	4.57765e-05	1.96452e-09
52120598	52.12	-5.98	57.0667	0.000136815	3.7925e-09	52.12	-5.98	5.35	0.000229598	9.85331e-09
53840512	53.84	-5.12	57.8	0.000138574	3.84126e-09	53.84	-5.12	2.43333	0.000104428	4.48158e-09
53680534	53.68	-5.34	58.0833	0.000139253	3.86008e-09	53.68	-5.34	1.33333	5.72206e-05	2.45565e-09
51560666	51.56	-6.66	58.6	0.000140492	3.89442e-09	51.56	-6.66	1.26667	5.43596e-05	2.33287e-09
52020710	52.02	-7.1	59.5333	0.000142729	3.95643e-09	52.02	-7.1	4.23333	0.000181675	7.79667e-09
51860602	51.86	-6.02	59.8333	0.000143448	3.97636e-09	51.86	-6.02	0.266667	1.14441e-05	4.91129e-10
53800520	53.8	-5.2	60	0.000143848	3.98745e-09	53.8	-5.2	1.53333	6.58037e-05	2.824e-09
52020680	52.02	-6.8	60	0.000143848	3.98745e-09	52.02	-6.8	2.65	0.000113726	4.8806e-09
52080686	52.08	-6.86	60.05	0.000143968	3.99078e-09	52.08	-6.86	5.18333	0.000222445	9.54633e-09
52020686	52.02	-6.86	60.1667	0.000144248	3.99854e-09	52.02	-6.86	5.28333	0.000226737	9.73053e-09
53160532	53.16	-5.32	60.2667	0.000144487	4.00516e-09	53.16	-5.32	0.3	1.28746e-05	5.5252e-10
52440626	52.44	-6.26	60.3167	0.000144607	4.00849e-09	52.44	-6.26	3.03333	0.000130177	5.58661e-09
52180612	52.18	-6.12	61.1	0.000146485	4.06055e-09	52.18	-6.12	0.85	3.64782e-05	1.56548e-09
52120616	52.12	-6.16	61.4833	0.000147404	4.08602e-09	52.12	-6.16	1.98333	8.51157e-05	3.65278e-09
52000686	52	-6.86	63.1333	0.00015136	4.19568e-09	52	-6.86	1.55	6.6519e-05	2.85469e-09
53900514	53.9	-5.14	64.0667	0.000153598	4.25772e-09	53.9	-5.14	1.16667	5.0068e-05	2.14869e-09
52160612	52.16	-6.12	64.95	0.000155716	4.31643e-09	52.16	-6.12	2.66667	0.000114441	4.91129e-09
52060658	52.06	-6.58	65.1167	0.000156115	4.32749e-09	52.06	-6.58	1.11667	4.79223e-05	2.05661e-09
52000694	52	-6.94	65.25	0.000156435	4.33636e-09	52	-6.94	1.4	6.00817e-05	2.57843e-09
52000708	52	-7.08	65.5	0.000157034	4.35297e-09	52	-7.08	0.516667	2.2173e-05	9.51565e-10
53860516	53.86	-5.16	65.9	0.000157993	4.37955e-09	53.86	-5.16	3.45	0.000148058	6.35398e-09
51980692	51.98	-6.92	66.3167	0.000158992	4.40724e-09	51.98	-6.92	1.78333	7.65326e-05	3.28443e-09
52340632	52.34	-6.32	66.4333	0.000159272	4.415e-09	52.34	-6.32	57.4333	0.00246478	1.05777e-07
53820518	53.82	-5.18	66.5167	0.000159472	4.42055e-09	53.82	-5.18	0.866667	3.71934e-05	1.59617e-09
53900510	53.9	-5.1	66.9833	0.00016059	4.45154e-09	53.9	-5.1	5.58333	0.000239611	1.0283e-08
52000692	52	-6.92	67.05	0.00016075	4.45597e-09	52	-6.92	6.56667	0.000281812	1.20941e-08
52020718	52.02	-7.18	67.2	0.00016111	4.46595e-09	52.02	-7.18	1.16667	5.0068e-05	2.14869e-09
52500624	52.5	-6.24	67.3	0.00016135	4.4726e-09	52.5	-6.24	0.316667	1.35899e-05	5.83217e-10
51980690	51.98	-6.9	67.5833	0.000162029	4.49143e-09	51.98	-6.9	8.16667	0.000350476	1.50408e-08
53860514	53.86	-5.14	67.7667	0.000162468	4.50359e-09	53.86	-5.14	6.16667	0.000264645	1.13574e-08
51960732	51.96	-7.32	68.4	0.000163987	4.5457e-09	51.96	-7.32	0.8	3.43324e-05	1.47339e-09
53660536	53.66	-5.36	68.6833	0.000164666	4.56452e-09	53.66	-5.36	0.266667	1.14441e-05	4.91129e-10
53860520	53.86	-5.2	68.8667	0.000165106	4.57672e-09	53.86	-5.2	2.01667	8.65462e-05	3.71417e-09
52360486	52.36	-4.86	69	0.000165425	4.58556e-09	52.36	-4.86	0.6	2.57493e-05	1.10504e-09
52100654	52.1	-6.54	69.2833	0.000166105	4.60441e-09	52.1	-6.54	9.96667	0.000427724	1.8356e-08
52100620	52.1	-6.2	69.3167	0.000166184	4.6066e-09	52.1	-6.2	10.9	0.000467779	2.0075e-08
53480414	53.48	-4.14	69.4	0.000166384	4.61215e-09	53.48	-4.14	0.233333	1.00136e-05	4.29738e-10
52040702	52.04	-7.02	69.7167	0.000167143	4.63319e-09	52.04	-7.02	1.4	6.00817e-05	2.57843e-09
53500408	53.5	-4.08	69.9667	0.000167743	4.64982e-09	53.5	-4.08	2.6	0.00011158	4.78851e-09
52080660	52.08	-6.6	69.9833	0.000167783	4.65093e-09	52.08	-6.6	0.8	3.43324e-05	1.47339e-09
51820600	51.82	-6	70.9833	0.00017018	4.71737e-09	51.82	-6	1.58333	6.79495e-05	2.91608e-09
52100656	52.1	-6.56	71.9833	0.000172578	4.78384e-09	52.1	-6.56	11.05	0.000474216	2.03512e-08
51660662	51.66	-6.62	72	0.000172618	4.78495e-09	51.66	-6.62	1.81667	7.79631e-05	3.34582e-09
53860518	53.86	-5.18	72.1	0.000172857	4.79158e-09	53.86	-5.18	5.06667	0.000217438	9.33145e-09
53720530	53.72	-5.3	73.1333	0.000175335	4.86027e-09	53.72	-5.3	7.38333	0.000316859	1.35982e-08
52440630	52.44	-6.3	73.55	0.000176334	4.88796e-09	52.44	-6.3	5.85	0.000251056	1.07742e-08
52040724	52.04	-7.24	74.05	0.000177532	4.92117e-09	52.04	-7.24	2.16667	9.29835e-05	3.99043e-09
53780524	53.78	-5.24	74.4667	0.000178531	4.94886e-09	53.78	-5.24	3.26667	0.000140191	6.01636e-09
52080656	52.08	-6.56	74.9667	0.00017973	4.9821e-09	52.08	-6.56	0.8	3.43324e-05	1.47339e-09
51800602	51.8	-6.02	75.05	0.00017993	4.98764e-09	51.8	-6.02	2.45	0.000105143	4.51226e-09
52060674	52.06	-6.74	75.1	0.00018005	4.99097e-09	52.06	-6.74	2.98333	0.000128031	5.49451e-09
51540632	51.54	-6.32	75.7833	0.000181688	5.03637e-09	51.54	-6.32	0.766667	3.29019e-05	1.412e-09
51980732	51.98	-7.32	76.5333	0.000183486	5.08621e-09	51.98	-7.32	0.866667	3.71934e-05	1.59617e-09
53200530	53.2	-5.3	77.5333	0.000185884	5.15268e-09	53.2	-5.3	0.316667	1.35899e-05	5.83217e-10
52080658	52.08	-6.58	79.05	0.00018952	5.25347e-09	52.08	-6.58	0.55	2.36035e-05	1.01296e-09
52480626	52.48	-6.26	79.65	0.000190958	5.29333e-09	52.48	-6.26	0.783333	3.36171e-05	1.44269e-09
53480412	53.48	-4.12	80.2167	0.000192317	5.33101e-09	53.48	-4.12	0.666667	2.86103e-05	1.22782e-09
51580666	51.58	-6.66	80.6667	0.000193396	5.36092e-09	51.58	-6.66	1.1	4.7207e-05	2.02591e-09
53820524	53.82	-5.24	81.6833	0.000195833	5.42847e-09	53.82	-5.24	4.65	0.000199557	8.56408e-09
52140614	52.14	-6.14	82.0333	0.000196672	5.45173e-09	52.14	-6.14	2.26667	9.72751e-05	4.17461e-09
51640614	51.64	-6.14	82.6	0.000198031	5.4894e-09	51.64	-6.14	0.266667	1.14441e-05	4.91129e-10
51640616	51.64	-6.16	82.6167	0.000198071	5.49051e-09	51.64	-6.16	0.55	2.36035e-05	1.01296e-09
52120680	52.12	-6.8	83.3167	0.000199749	5.53702e-09	52.12	-6.8	0.333333	1.43052e-05	6.13914e-10
53180532	53.18	-5.32	84	0.000201387	5.58243e-09	53.18	-5.32	0.633333	2.71798e-05	1.16643e-09
52140616	52.14	-6.16	84	0.000201387	5.58243e-09	52.14	-6.16	1.08333	4.64918e-05	1.99522e-09
52100622	52.1	-6.22	84	0.000201387	5.58243e-09	52.1	-6.22	15.3333	0.000658037	2.824e-08
52120622	52.12	-6.22	84.25	0.000201987	5.59906e-09	52.12	-6.22	1.96667	8.44004e-05	3.62208e-09
52020696	52.02	-6.96	84.6167	0.000202866	5.62342e-09	52.02	-6.96	2.9	0.000124455	5.34104e-09
51780604	51.78	-6.04	85.0167	0.000203825	5.65001e-09	51.78	-6.04	0.3	1.28746e-05	5.5252e-10
52020720	52.02	-7.2	86	0.000206182	5.71534e-09	52.02	-7.2	5.96667	0.000256062	1.0989e-08
51880598	51.88	-5.98	86.0333	0.000206262	5.71756e-09	51.88	-5.98	0.35	1.50204e-05	6.44608e-10
52120626	52.12	-6.26	86.05	0.000206302	5.71867e-09	52.12	-6.26	2.7	0.000115872	4.9727e-09
52020706	52.02	-7.06	88.6	0.000212416	5.88815e-09	52.02	-7.06	1.26667	5.43596e-05	2.33287e-09
52000696	52	-6.96	89	0.000213375	5.91473e-09	52	-6.96	3.06667	0.000131607	5.64798e-09
53780536	53.78	-5.36	89.7333	0.000215133	5.96346e-09	53.78	-5.36	0.916667	3.93392e-05	1.68826e-09
51540630	51.54	-6.3	90.1833	0.000216212	5.99337e-09	51.54	-6.3	0.283333	1.21594e-05	5.21826e-10
53840522	53.84	-5.22	90.7167	0.00021749	6.0288e-09	53.84	-5.22	1.43333	6.15122e-05	2.63983e-09
53760526	53.76	-5.26	91.8667	0.000220247	6.10522e-09	53.76	-5.26	4.61667	0.000198126	8.50267e-09
53840520	53.84	-5.2	92.6833	0.000222205	6.1595e-09	53.84	-5.2	5.01667	0.000215293	9.2394e-09
52060672	52.06	-6.72	92.7667	0.000222405	6.16504e-09	52.06	-6.72	0.75	3.21866e-05	1.3813e-09
52100624	52.1	-6.24	96	0.000230157	6.37993e-09	52.1	-6.24	6.96667	0.000298978	1.28308e-08
51760606	51.76	-6.06	97.8667	0.000234632	6.50397e-09	51.76	-6.06	0.633333	2.71798e-05	1.16643e-09
51540628	51.54	-6.28	98.9167	0.000237149	6.57374e-09	51.54	-6.28	0.533333	2.28883e-05	9.82262e-10
52120620	52.12	-6.2	100	0.000239747	6.64576e-09	52.12	-6.2	2.58333	0.000110865	4.75782e-09
53800528	53.8	-5.28	100.317	0.000240506	6.6668e-09	53.8	-5.28	5.63333	0.000241757	1.03751e-08
52060700	52.06	-7	101.1	0.000242384	6.71886e-09	52.06	-7	0.55	2.36035e-05	1.01296e-09
53780530	53.78	-5.3	101.45	0.000243223	6.74211e-09	53.78	-5.3	0.85	3.64782e-05	1.56548e-09
52020702	52.02	-7.02	102.467	0.00024566	6.80967e-09	52.02	-7.02	0.25	1.07289e-05	4.60436e-10
53800522	53.8	-5.22	102.517	0.00024578	6.81299e-09	53.8	-5.22	5.65	0.000242472	1.04058e-08
53760528	53.76	-5.28	102.667	0.00024614	6.82297e-09	53.76	-5.28	0.616667	2.64645e-05	1.13574e-09
53800526	53.8	-5.26	103.183	0.000247379	6.85732e-09	53.8	-5.26	6.98333	0.000299693	1.28615e-08
53580574	53.58	-5.74	104.117	0.000249616	6.91933e-09	53.58	-5.74	8.08333	0.0003469	1.48874e-08
53840516	53.84	-5.16	104.817	0.000251295	6.96587e-09	53.84	-5.16	13.3667	0.000573637	2.46179e-08
52020708	52.02	-7.08	107.65	0.000258087	7.15414e-09	52.02	-7.08	1.4	6.00817e-05	2.57843e-09
52040704	52.04	-7.04	107.933	0.000258767	7.17299e-09	52.04	-7.04	1.66667	7.15258e-05	3.06956e-09
52080682	52.08	-6.82	109	0.000261324	7.24387e-09	52.08	-6.82	0.1	4.29155e-06	1.84174e-10
53780528	53.78	-5.28	109.4	0.000262283	7.27046e-09	53.78	-5.28	7.93333	0.000340463	1.46111e-08
52020704	52.02	-7.04	109.5	0.000262523	7.27711e-09	52.02	-7.04	2	8.58309e-05	3.68347e-09
53840518	53.84	-5.18	111.2	0.000266598	7.39007e-09	53.84	-5.18	3.63333	0.000155926	6.69164e-09
53800524	53.8	-5.24	111.467	0.000267238	7.40781e-09	53.8	-5.24	0.25	1.07289e-05	4.60436e-10
53820522	53.82	-5.22	112.017	0.000268556	7.44434e-09	53.82	-5.22	1.93333	8.29699e-05	3.56069e-09
52120624	52.12	-6.24	112.6	0.000269955	7.48312e-09	52.12	-6.24	2.56667	0.00011015	4.72714e-09
52060660	52.06	-6.6	114	0.000273311	7.57615e-09	52.06	-6.6	0.633333	2.71798e-05	1.16643e-09
52140662	52.14	-6.62	114.683	0.000274949	7.62156e-09	52.14	-6.62	3.13333	0.000134468	5.77076e-09
52060668	52.06	-6.68	115.683	0.000277347	7.68803e-09	52.06	-6.68	0.133333	5.72206e-06	2.45565e-10
53640542	53.64	-5.42	117.333	0.000281303	7.79769e-09	53.64	-5.42	0.966667	4.1485e-05	1.78035e-09
52440628	52.44	-6.28	117.383	0.000281423	7.80101e-09	52.44	-6.28	0.9	3.86239e-05	1.65756e-09
53780532	53.78	-5.32	118.75	0.000284699	7.89182e-09	53.78	-5.32	3.2	0.00013733	5.89358e-09
52120618	52.12	-6.18	119.7	0.000286977	7.95497e-09	52.12	-6.18	2.03333	8.72615e-05	3.74487e-09
51520636	51.52	-6.36	121.367	0.000290973	8.06574e-09	51.52	-6.36	2.55	0.000109434	4.69641e-09
53720532	53.72	-5.32	122.2	0.000292971	8.12112e-09	53.72	-5.32	6.18333	0.000265361	1.13881e-08
53740532	53.74	-5.32	124.267	0.000297925	8.25845e-09	53.74	-5.32	5.81667	0.000249625	1.07128e-08
53820520	53.82	-5.2	127.083	0.000304678	8.44564e-09	53.82	-5.2	2.25	9.65598e-05	4.14391e-09
53760530	53.76	-5.3	127.183	0.000304918	8.45229e-09	53.76	-5.3	5.65	0.000242472	1.04058e-08
53540582	53.54	-5.82	131.017	0.000314108	8.70704e-09	53.54	-5.82	2.48333	0.000106573	4.57363e-09
53740530	53.74	-5.3	132.933	0.000318703	8.83441e-09	53.74	-5.3	6.21667	0.000266791	1.14495e-08
52100682	52.1	-6.82	133.117	0.000319143	8.84661e-09	52.1	-6.82	0.616667	2.64645e-05	1.13574e-09
53780526	53.78	-5.26	134.15	0.00032162	8.91527e-09	53.78	-5.26	3.6	0.000154496	6.63027e-09
53660538	53.66	-5.38	134.9	0.000323418	8.96511e-09	53.66	-5.38	2.3	9.87056e-05	4.236e-09
53540572	53.54	-5.72	138.9	0.000333008	9.23094e-09	53.54	-5.72	1.6	6.86648e-05	2.94678e-09
52060670	52.06	-6.7	138.95	0.000333128	9.23427e-09	52.06	-6.7	0.783333	3.36171e-05	1.44269e-09
53500562	53.5	-5.62	141.733	0.000339801	9.41925e-09	53.5	-5.62	0.316667	1.35899e-05	5.83217e-10
53520568	53.52	-5.68	146.083	0.00035023	9.70834e-09	53.52	-5.68	0.283333	1.21594e-05	5.21826e-10
52060666	52.06	-6.66	147.85	0.000354466	9.82576e-09	52.06	-6.66	0.483333	2.07425e-05	8.90174e-10
53760534	53.76	-5.34	151	0.000362018	1.00351e-08	53.76	-5.34	0.583333	2.5034e-05	1.07435e-09
53700534	53.7	-5.34	152.867	0.000366493	1.01591e-08	53.7	-5.34	3.85	0.000165225	7.09071e-09
53760532	53.76	-5.32	154.867	0.000371288	1.02921e-08	53.76	-5.32	8.8	0.000377656	1.62073e-08
52520618	52.52	-6.18	155.15	0.000371967	1.03109e-08	52.52	-6.18	1.26667	5.43596e-05	2.33287e-09
51980700	51.98	-7	160.05	0.000383715	1.06365e-08	51.98	-7	1.28333	5.50749e-05	2.36357e-09
53720534	53.72	-5.34	160.583	0.000384993	1.0672e-08	53.72	-5.34	3.68333	0.000158072	6.78373e-09
51520634	51.52	-6.34	161.317	0.000386751	1.07207e-08	51.52	-6.34	0.716667	3.07561e-05	1.31991e-09
53740534	53.74	-5.34	166.3	0.000398699	1.10519e-08	53.74	-5.34	7.4	0.000317574	1.36288e-08
53680538	53.68	-5.38	167.583	0.000401776	1.11372e-08	53.68	-5.38	2.66667	0.000114441	4.91129e-09
53520570	53.52	-5.7	169.317	0.000405931	1.12524e-08	53.52	-5.7	0.266667	1.14441e-05	4.91129e-10
53560574	53.56	-5.74	170.667	0.000409168	1.13421e-08	53.56	-5.74	0.6	2.57493e-05	1.10504e-09
53520566	53.52	-5.66	171.067	0.000410127	1.13687e-08	53.52	-5.66	2.6	0.00011158	4.78851e-09
52500618	52.5	-6.18	172.767	0.000414202	1.14816e-08	52.5	-6.18	0.25	1.07289e-05	4.60436e-10
53540570	53.54	-5.7	176.083	0.000422154	1.17021e-08	53.54	-5.7	0.25	1.07289e-05	4.60436e-10
53620544	53.62	-5.44	176.667	0.000423553	1.17408e-08	53.62	-5.44	0.783333	3.36171e-05	1.44269e-09
52340640	52.34	-6.4	180.9	0.000433702	1.20222e-08	52.34	-6.4	319.083	0.0136936	5.87668e-07
53540574	53.54	-5.74	181.783	0.00043582	1.20809e-08	53.54	-5.74	0.283333	1.21594e-05	5.21826e-10
53720538	53.72	-5.38	184.667	0.000442732	1.22725e-08	53.72	-5.38	1.61667	6.938e-05	2.97748e-09
53660540	53.66	-5.4	184.883	0.000443252	1.22869e-08	53.66	-5.4	0.55	2.36035e-05	1.01296e-09
53740536	53.74	-5.36	186.233	0.000446488	1.23766e-08	53.74	-5.36	0.683333	2.93256e-05	1.25852e-09
52060664	52.06	-6.64	186.233	0.000446488	1.23766e-08	52.06	-6.64	0.933333	4.00544e-05	1.71895e-09
53680542	53.68	-5.42	187.267	0.000448966	1.24453e-08	53.68	-5.42	0.416667	1.78814e-05	7.67389e-10
53700536	53.7	-5.36	187.817	0.000450284	1.24818e-08	53.7	-5.36	0.55	2.36035e-05	1.01296e-09
53760540	53.76	-5.4	189.967	0.000455439	1.26247e-08	53.76	-5.4	1.41667	6.07969e-05	2.60913e-09
52340642	52.34	-6.42	190.483	0.000456678	1.26591e-08	52.34	-6.42	2.1	9.01225e-05	3.86765e-09
52000700	52	-7	191.133	0.000458236	1.27023e-08	52	-7	0.833333	3.57629e-05	1.53478e-09
53520564	53.52	-5.64	194.333	0.000465908	1.29149e-08	53.52	-5.64	0.583333	2.5034e-05	1.07435e-09
53720540	53.72	-5.4	195.117	0.000467786	1.2967e-08	53.72	-5.4	1.21667	5.22138e-05	2.24078e-09
53700542	53.7	-5.42	197.85	0.000474339	1.31486e-08	53.7	-5.42	0.616667	2.64645e-05	1.13574e-09
53660542	53.66	-5.42	198.067	0.000474858	1.3163e-08	53.66	-5.42	2.6	0.00011158	4.78851e-09
53560572	53.56	-5.72	203.333	0.000487485	1.3513e-08	53.56	-5.72	0.3	1.28746e-05	5.5252e-10
53680544	53.68	-5.44	204.583	0.000490482	1.35961e-08	53.68	-5.44	2.88333	0.00012374	5.31036e-09
53540558	53.54	-5.58	228.183	0.000547062	1.51645e-08	53.54	-5.58	0.583333	2.5034e-05	1.07435e-09
53540554	53.54	-5.54	236.067	0.000565962	1.56884e-08	53.54	-5.54	0.283333	1.21594e-05	5.21826e-10
53580554	53.58	-5.54	239.733	0.000574753	1.59321e-08	53.58	-5.54	2.46667	0.000105858	4.54295e-09
53640546	53.64	-5.46	241.8	0.000579708	1.60694e-08	53.64	-5.46	5.95	0.000255347	1.09583e-08
52040700	52.04	-7	244.7	0.00058666	1.62622e-08	52.04	-7	1.06667	4.57765e-05	1.96452e-09
53560554	53.56	-5.54	248.467	0.000595691	1.65125e-08	53.56	-5.54	0.25	1.07289e-05	4.60436e-10
52260634	52.26	-6.34	253.817	0.000608517	1.6868e-08	52.26	-6.34	1.75	7.51021e-05	3.22304e-09
53660544	53.66	-5.44	256.083	0.000613951	1.70187e-08	53.66	-5.44	0.3	1.28746e-05	5.5252e-10
53520562	53.52	-5.62	272.883	0.000654229	1.81352e-08	53.52	-5.62	0.9	3.86239e-05	1.65756e-09
53560552	53.56	-5.52	283.533	0.000679762	1.88429e-08	53.56	-5.52	0.516667	2.2173e-05	9.51565e-10
53600546	53.6	-5.46	287.15	0.000688433	1.90833e-08	53.6	-5.46	0.35	1.50204e-05	6.44608e-10
52020700	52.02	-7	290.983	0.000697623	1.9338e-08	52.02	-7	0.566667	2.43188e-05	1.04365e-09
53520560	53.52	-5.6	293.1	0.000702698	1.94787e-08	53.52	-5.6	1.35	5.79359e-05	2.48635e-09
53560556	53.56	-5.56	294.067	0.000705015	1.95429e-08	53.56	-5.56	0.283333	1.21594e-05	5.21826e-10
53540556	53.54	-5.56	297.533	0.000713326	1.97733e-08	53.54	-5.56	1.1	4.7207e-05	2.02591e-09
53580550	53.58	-5.5	304.367	0.000729709	2.02275e-08	53.58	-5.5	5.78333	0.000248194	1.06514e-08
53600548	53.6	-5.48	333.367	0.000799236	2.21547e-08	53.6	-5.48	0.283333	1.21594e-05	5.21826e-10
53520558	53.52	-5.58	336.083	0.000805749	2.23353e-08	53.52	-5.58	0.25	1.07289e-05	4.60436e-10
53620546	53.62	-5.46	338.433	0.000811383	2.24914e-08	53.62	-5.46	1.16667	5.0068e-05	2.14869e-09
52160658	52.16	-6.58	445.517	0.00106811	2.96079e-08	52.16	-6.58	0.783333	3.36171e-05	1.44269e-09
			36075.2					11123.9

## Sheet: passive gear
GridId	Lat	Lon	TotalTime.x	pf	pf new	LAT	LON	TotalTime.y	ps
53340462	0	0	0	0	0	53.34	-4.62	0.05	2.14583e-06
53420442	0	0	0	0	0	53.42	-4.42	0.0666667	2.86111e-06
53420444	0	0	0	0	0	53.42	-4.44	0.0666667	2.86111e-06
53940390	0	0	0	0	0	53.94	-3.9	0.0666667	2.86111e-06
52520548	0	0	0	0	0	52.52	-5.48	0.0833333	3.57638e-06
52540606	0	0	0	0	0	52.54	-6.06	0.0833333	3.57638e-06
52600510	0	0	0	0	0	52.6	-5.1	0.0833333	3.57638e-06
53440432	0	0	0	0	0	53.44	-4.32	0.0833333	3.57638e-06
53740346	0	0	0	0	0	53.74	-3.46	0.0833333	3.57638e-06
52080682	0	0	0	0	0	52.08	-6.82	0.1	4.29166e-06
52840482	0	0	0	0	0	52.84	-4.82	0.1	4.29166e-06
52880480	0	0	0	0	0	52.88	-4.8	0.1	4.29166e-06
52960474	0	0	0	0	0	52.96	-4.74	0.1	4.29166e-06
53280470	0	0	0	0	0	53.28	-4.7	0.1	4.29166e-06
53420394	0	0	0	0	0	53.42	-3.94	0.1	4.29166e-06
53520380	0	0	0	0	0	53.52	-3.8	0.1	4.29166e-06
53620364	0	0	0	0	0	53.62	-3.64	0.1	4.29166e-06
53620374	0	0	0	0	0	53.62	-3.74	0.1	4.29166e-06
53720386	0	0	0	0	0	53.72	-3.86	0.1	4.29166e-06
53360386	0	0	0	0	0	53.36	-3.86	0.116667	5.00694e-06
53420428	0	0	0	0	0	53.42	-4.28	0.116667	5.00694e-06
53440416	0	0	0	0	0	53.44	-4.16	0.116667	5.00694e-06
53600368	0	0	0	0	0	53.6	-3.68	0.116667	5.00694e-06
52060668	0	0	0	0	0	52.06	-6.68	0.133333	5.72222e-06
52460574	0	0	0	0	0	52.46	-5.74	0.133333	5.72222e-06
53400424	0	0	0	0	0	53.4	-4.24	0.133333	5.72222e-06
53700386	0	0	0	0	0	53.7	-3.86	0.133333	5.72222e-06
53840366	0	0	0	0	0	53.84	-3.66	0.133333	5.72222e-06
52680498	0	0	0	0	0	52.68	-4.98	0.15	6.43749e-06
53540400	0	0	0	0	0	53.54	-4	0.15	6.43749e-06
53560398	0	0	0	0	0	53.56	-3.98	0.15	6.43749e-06
53580390	0	0	0	0	0	53.58	-3.9	0.15	6.43749e-06
53600384	0	0	0	0	0	53.6	-3.84	0.15	6.43749e-06
53680352	0	0	0	0	0	53.68	-3.52	0.15	6.43749e-06
53840368	0	0	0	0	0	53.84	-3.68	0.15	6.43749e-06
53460400	0	0	0	0	0	53.46	-4	0.166667	7.15277e-06
53480402	0	0	0	0	0	53.48	-4.02	0.166667	7.15277e-06
53500394	0	0	0	0	0	53.5	-3.94	0.166667	7.15277e-06
53320466	0	0	0	0	0	53.32	-4.66	0.183333	7.86805e-06
53380398	0	0	0	0	0	53.38	-3.98	0.183333	7.86805e-06
53380460	0	0	0	0	0	53.38	-4.6	0.183333	7.86805e-06
53440394	53.44	-3.94	1.91667	6.28824e-05	0.00129072	53.44	-3.94	0.183333	7.86805e-06
53560378	0	0	0	0	0	53.56	-3.78	0.183333	7.86805e-06
53680362	0	0	0	0	0	53.68	-3.62	0.183333	7.86805e-06
53800364	0	0	0	0	0	53.8	-3.64	0.183333	7.86805e-06
54020386	0	0	0	0	0	54.02	-3.86	0.183333	7.86805e-06
52920476	0	0	0	0	0	52.92	-4.76	0.2	8.58332e-06
53040468	0	0	0	0	0	53.04	-4.68	0.2	8.58332e-06
53040470	0	0	0	0	0	53.04	-4.7	0.2	8.58332e-06
53580380	0	0	0	0	0	53.58	-3.8	0.2	8.58332e-06
53580388	0	0	0	0	0	53.58	-3.88	0.2	8.58332e-06
52520560	0	0	0	0	0	52.52	-5.6	0.216667	9.2986e-06
52840484	0	0	0	0	0	52.84	-4.84	0.216667	9.2986e-06
53320470	0	0	0	0	0	53.32	-4.7	0.216667	9.2986e-06
53820334	0	0	0	0	0	53.82	-3.34	0.216667	9.2986e-06
52000674	0	0	0	0	0	52	-6.74	0.233333	1.00139e-05
52540602	0	0	0	0	0	52.54	-6.02	0.233333	1.00139e-05
53260464	0	0	0	0	0	53.26	-4.64	0.233333	1.00139e-05
53400456	0	0	0	0	0	53.4	-4.56	0.233333	1.00139e-05
53420406	53.42	-4.06	1.93333	6.34292e-05	0.00130194	53.42	-4.06	0.233333	1.00139e-05
53480414	53.48	-4.14	4	0.000131233	0.00269368	53.48	-4.14	0.233333	1.00139e-05
53500382	0	0	0	0	0	53.5	-3.82	0.233333	1.00139e-05
53580386	0	0	0	0	0	53.58	-3.86	0.233333	1.00139e-05
53620368	0	0	0	0	0	53.62	-3.68	0.233333	1.00139e-05
53620380	0	0	0	0	0	53.62	-3.8	0.233333	1.00139e-05
53620388	0	0	0	0	0	53.62	-3.88	0.233333	1.00139e-05
51360468	51.36	-4.68	18.1667	0.000596016	0.0122338	51.36	-4.68	0.25	1.07292e-05
51620594	0	0	0	0	0	51.62	-5.94	0.25	1.07292e-05
51640612	0	0	0	0	0	51.64	-6.12	0.25	1.07292e-05
51720530	0	0	0	0	0	51.72	-5.3	0.25	1.07292e-05
51840544	0	0	0	0	0	51.84	-5.44	0.25	1.07292e-05
51840546	0	0	0	0	0	51.84	-5.46	0.25	1.07292e-05
51860542	0	0	0	0	0	51.86	-5.42	0.25	1.07292e-05
51880538	0	0	0	0	0	51.88	-5.38	0.25	1.07292e-05
51880550	0	0	0	0	0	51.88	-5.5	0.25	1.07292e-05
51880552	0	0	0	0	0	51.88	-5.52	0.25	1.07292e-05
51920544	0	0	0	0	0	51.92	-5.44	0.25	1.07292e-05
51980708	0	0	0	0	0	51.98	-7.08	0.25	1.07292e-05
52020498	52.02	-4.98	345.917	0.0113489	0.232947	52.02	-4.98	0.25	1.07292e-05
52020504	0	0	0	0	0	52.02	-5.04	0.25	1.07292e-05
52020702	0	0	0	0	0	52.02	-7.02	0.25	1.07292e-05
52060508	0	0	0	0	0	52.06	-5.08	0.25	1.07292e-05
52060598	0	0	0	0	0	52.06	-5.98	0.25	1.07292e-05
52060680	0	0	0	0	0	52.06	-6.8	0.25	1.07292e-05
52140558	0	0	0	0	0	52.14	-5.58	0.25	1.07292e-05
52140566	0	0	0	0	0	52.14	-5.66	0.25	1.07292e-05
52160544	0	0	0	0	0	52.16	-5.44	0.25	1.07292e-05
52180656	0	0	0	0	0	52.18	-6.56	0.25	1.07292e-05
52200510	0	0	0	0	0	52.2	-5.1	0.25	1.07292e-05
52200538	0	0	0	0	0	52.2	-5.38	0.25	1.07292e-05
52320516	0	0	0	0	0	52.32	-5.16	0.25	1.07292e-05
52340548	0	0	0	0	0	52.34	-5.48	0.25	1.07292e-05
52340550	0	0	0	0	0	52.34	-5.5	0.25	1.07292e-05
52380572	0	0	0	0	0	52.38	-5.72	0.25	1.07292e-05
52400502	0	0	0	0	0	52.4	-5.02	0.25	1.07292e-05
52400570	0	0	0	0	0	52.4	-5.7	0.25	1.07292e-05
52400584	0	0	0	0	0	52.4	-5.84	0.25	1.07292e-05
52420556	0	0	0	0	0	52.42	-5.56	0.25	1.07292e-05
52420566	0	0	0	0	0	52.42	-5.66	0.25	1.07292e-05
52440536	0	0	0	0	0	52.44	-5.36	0.25	1.07292e-05
52440538	0	0	0	0	0	52.44	-5.38	0.25	1.07292e-05
52440556	0	0	0	0	0	52.44	-5.56	0.25	1.07292e-05
52460550	0	0	0	0	0	52.46	-5.5	0.25	1.07292e-05
52460606	0	0	0	0	0	52.46	-6.06	0.25	1.07292e-05
52480574	0	0	0	0	0	52.48	-5.74	0.25	1.07292e-05
52500610	0	0	0	0	0	52.5	-6.1	0.25	1.07292e-05
52500618	52.5	-6.18	6	0.000196849	0.00404051	52.5	-6.18	0.25	1.07292e-05
52540516	0	0	0	0	0	52.54	-5.16	0.25	1.07292e-05
52560610	0	0	0	0	0	52.56	-6.1	0.25	1.07292e-05
52580610	0	0	0	0	0	52.58	-6.1	0.25	1.07292e-05
52600580	0	0	0	0	0	52.6	-5.8	0.25	1.07292e-05
52600616	0	0	0	0	0	52.6	-6.16	0.25	1.07292e-05
52600618	0	0	0	0	0	52.6	-6.18	0.25	1.07292e-05
52620596	0	0	0	0	0	52.62	-5.96	0.25	1.07292e-05
52700590	0	0	0	0	0	52.7	-5.9	0.25	1.07292e-05
52720480	0	0	0	0	0	52.72	-4.8	0.25	1.07292e-05
52720566	0	0	0	0	0	52.72	-5.66	0.25	1.07292e-05
52740586	0	0	0	0	0	52.74	-5.86	0.25	1.07292e-05
52740610	0	0	0	0	0	52.74	-6.1	0.25	1.07292e-05
52780584	0	0	0	0	0	52.78	-5.84	0.25	1.07292e-05
52820486	0	0	0	0	0	52.82	-4.86	0.25	1.07292e-05
52820584	0	0	0	0	0	52.82	-5.84	0.25	1.07292e-05
52860538	0	0	0	0	0	52.86	-5.38	0.25	1.07292e-05
52860572	0	0	0	0	0	52.86	-5.72	0.25	1.07292e-05
52900544	0	0	0	0	0	52.9	-5.44	0.25	1.07292e-05
52920544	0	0	0	0	0	52.92	-5.44	0.25	1.07292e-05
52940566	0	0	0	0	0	52.94	-5.66	0.25	1.07292e-05
52960556	0	0	0	0	0	52.96	-5.56	0.25	1.07292e-05
52980548	0	0	0	0	0	52.98	-5.48	0.25	1.07292e-05
52980574	0	0	0	0	0	52.98	-5.74	0.25	1.07292e-05
53000516	0	0	0	0	0	53	-5.16	0.25	1.07292e-05
53000564	53	-5.64	4	0.000131233	0.00269368	53	-5.64	0.25	1.07292e-05
53120518	0	0	0	0	0	53.12	-5.18	0.25	1.07292e-05
53120558	0	0	0	0	0	53.12	-5.58	0.25	1.07292e-05
53140532	0	0	0	0	0	53.14	-5.32	0.25	1.07292e-05
53180518	0	0	0	0	0	53.18	-5.18	0.25	1.07292e-05
53240558	0	0	0	0	0	53.24	-5.58	0.25	1.07292e-05
53360568	0	0	0	0	0	53.36	-5.68	0.25	1.07292e-05
53420422	0	0	0	0	0	53.42	-4.22	0.25	1.07292e-05
53420448	0	0	0	0	0	53.42	-4.48	0.25	1.07292e-05
53480388	0	0	0	0	0	53.48	-3.88	0.25	1.07292e-05
53500412	0	0	0	0	0	53.5	-4.12	0.25	1.07292e-05
53520558	53.52	-5.58	14	0.000459315	0.00942786	53.52	-5.58	0.25	1.07292e-05
53540570	0	0	0	0	0	53.54	-5.7	0.25	1.07292e-05
53560554	53.56	-5.54	10	0.000328082	0.00673419	53.56	-5.54	0.25	1.07292e-05
53660370	0	0	0	0	0	53.66	-3.7	0.25	1.07292e-05
53700352	0	0	0	0	0	53.7	-3.52	0.25	1.07292e-05
53740486	0	0	0	0	0	53.74	-4.86	0.25	1.07292e-05
53800524	53.8	-5.24	4	0.000131233	0.00269368	53.8	-5.24	0.25	1.07292e-05
53900504	0	0	0	0	0	53.9	-5.04	0.25	1.07292e-05
53960498	0	0	0	0	0	53.96	-4.98	0.25	1.07292e-05
53980502	0	0	0	0	0	53.98	-5.02	0.25	1.07292e-05
54000370	0	0	0	0	0	54	-3.7	0.25	1.07292e-05
56920456	0	0	0	0	0	56.92	4.56	0.25	1.07292e-05
51580644	51.58	-6.44	2	6.56165e-05	0.00134684	51.58	-6.44	0.266667	1.14444e-05
51620586	0	0	0	0	0	51.62	-5.86	0.266667	1.14444e-05
51640614	0	0	0	0	0	51.64	-6.14	0.266667	1.14444e-05
51740554	0	0	0	0	0	51.74	-5.54	0.266667	1.14444e-05
51860602	0	0	0	0	0	51.86	-6.02	0.266667	1.14444e-05
51900554	0	0	0	0	0	51.9	-5.54	0.266667	1.14444e-05
51900556	0	0	0	0	0	51.9	-5.56	0.266667	1.14444e-05
51900664	0	0	0	0	0	51.9	-6.64	0.266667	1.14444e-05
51920538	0	0	0	0	0	51.92	-5.38	0.266667	1.14444e-05
51920540	0	0	0	0	0	51.92	-5.4	0.266667	1.14444e-05
51940524	0	0	0	0	0	51.94	-5.24	0.266667	1.14444e-05
51940660	0	0	0	0	0	51.94	-6.6	0.266667	1.14444e-05
51960518	0	0	0	0	0	51.96	-5.18	0.266667	1.14444e-05
51960718	51.96	-7.18	2	6.56165e-05	0.00134684	51.96	-7.18	0.266667	1.14444e-05
51980568	0	0	0	0	0	51.98	-5.68	0.266667	1.14444e-05
51980704	0	0	0	0	0	51.98	-7.04	0.266667	1.14444e-05
52020492	0	0	0	0	0	52.02	-4.92	0.266667	1.14444e-05
52020496	52.02	-4.96	1.98333	6.50697e-05	0.00133561	52.02	-4.96	0.266667	1.14444e-05
52020606	0	0	0	0	0	52.02	-6.06	0.266667	1.14444e-05
52040506	0	0	0	0	0	52.04	-5.06	0.266667	1.14444e-05
52060586	0	0	0	0	0	52.06	-5.86	0.266667	1.14444e-05
52080490	52.08	-4.9	4	0.000131233	0.00269368	52.08	-4.9	0.266667	1.14444e-05
52080600	0	0	0	0	0	52.08	-6	0.266667	1.14444e-05
52140480	0	0	0	0	0	52.14	-4.8	0.266667	1.14444e-05
52140560	0	0	0	0	0	52.14	-5.6	0.266667	1.14444e-05
52160560	0	0	0	0	0	52.16	-5.6	0.266667	1.14444e-05
52160662	0	0	0	0	0	52.16	-6.62	0.266667	1.14444e-05
52180654	0	0	0	0	0	52.18	-6.54	0.266667	1.14444e-05
52220484	52.22	-4.84	4	0.000131233	0.00269368	52.22	-4.84	0.266667	1.14444e-05
52240508	0	0	0	0	0	52.24	-5.08	0.266667	1.14444e-05
52340566	0	0	0	0	0	52.34	-5.66	0.266667	1.14444e-05
52420514	0	0	0	0	0	52.42	-5.14	0.266667	1.14444e-05
52440620	0	0	0	0	0	52.44	-6.2	0.266667	1.14444e-05
52460494	0	0	0	0	0	52.46	-4.94	0.266667	1.14444e-05
52480568	0	0	0	0	0	52.48	-5.68	0.266667	1.14444e-05
52520510	0	0	0	0	0	52.52	-5.1	0.266667	1.14444e-05
52520532	0	0	0	0	0	52.52	-5.32	0.266667	1.14444e-05
52540534	0	0	0	0	0	52.54	-5.34	0.266667	1.14444e-05
52560518	0	0	0	0	0	52.56	-5.18	0.266667	1.14444e-05
52560532	0	0	0	0	0	52.56	-5.32	0.266667	1.14444e-05
52620614	0	0	0	0	0	52.62	-6.14	0.266667	1.14444e-05
52680530	0	0	0	0	0	52.68	-5.3	0.266667	1.14444e-05
52760604	0	0	0	0	0	52.76	-6.04	0.266667	1.14444e-05
52780560	0	0	0	0	0	52.78	-5.6	0.266667	1.14444e-05
52780598	0	0	0	0	0	52.78	-5.98	0.266667	1.14444e-05
52780602	0	0	0	0	0	52.78	-6.02	0.266667	1.14444e-05
52880566	0	0	0	0	0	52.88	-5.66	0.266667	1.14444e-05
52880570	0	0	0	0	0	52.88	-5.7	0.266667	1.14444e-05
52920572	0	0	0	0	0	52.92	-5.72	0.266667	1.14444e-05
52960540	0	0	0	0	0	52.96	-5.4	0.266667	1.14444e-05
52980564	0	0	0	0	0	52.98	-5.64	0.266667	1.14444e-05
53100516	0	0	0	0	0	53.1	-5.16	0.266667	1.14444e-05
53100518	0	0	0	0	0	53.1	-5.18	0.266667	1.14444e-05
53100532	0	0	0	0	0	53.1	-5.32	0.266667	1.14444e-05
53180558	0	0	0	0	0	53.18	-5.58	0.266667	1.14444e-05
53240464	0	0	0	0	0	53.24	-4.64	0.266667	1.14444e-05
53320564	0	0	0	0	0	53.32	-5.64	0.266667	1.14444e-05
53340564	0	0	0	0	0	53.34	-5.64	0.266667	1.14444e-05
53420452	0	0	0	0	0	53.42	-4.52	0.266667	1.14444e-05
53460408	0	0	0	0	0	53.46	-4.08	0.266667	1.14444e-05
53520570	53.52	-5.7	2	6.56165e-05	0.00134684	53.52	-5.7	0.266667	1.14444e-05
53660536	0	0	0	0	0	53.66	-5.36	0.266667	1.14444e-05
53760462	0	0	0	0	0	53.76	-4.62	0.266667	1.14444e-05
53780388	0	0	0	0	0	53.78	-3.88	0.266667	1.14444e-05
53820494	0	0	0	0	0	53.82	-4.94	0.266667	1.14444e-05
53840396	0	0	0	0	0	53.84	-3.96	0.266667	1.14444e-05
53940498	0	0	0	0	0	53.94	-4.98	0.266667	1.14444e-05
53960484	0	0	0	0	0	53.96	-4.84	0.266667	1.14444e-05
53980458	0	0	0	0	0	53.98	-4.58	0.266667	1.14444e-05
54000468	0	0	0	0	0	54	-4.68	0.266667	1.14444e-05
54020470	0	0	0	0	0	54.02	-4.7	0.266667	1.14444e-05
51440430	0	0	0	0	0	51.44	-4.3	0.283333	1.21597e-05
51500512	0	0	0	0	0	51.5	-5.12	0.283333	1.21597e-05
51540630	0	0	0	0	0	51.54	-6.3	0.283333	1.21597e-05
51560642	0	0	0	0	0	51.56	-6.42	0.283333	1.21597e-05
51560654	51.56	-6.54	8.9	0.000291993	0.00599343	51.56	-6.54	0.283333	1.21597e-05
51660656	0	0	0	0	0	51.66	-6.56	0.283333	1.21597e-05
51720556	0	0	0	0	0	51.72	-5.56	0.283333	1.21597e-05
51760544	0	0	0	0	0	51.76	-5.44	0.283333	1.21597e-05
51760604	51.76	-6.04	0.983333	3.22614e-05	0.000662195	51.76	-6.04	0.283333	1.21597e-05
51860544	0	0	0	0	0	51.86	-5.44	0.283333	1.21597e-05
51920528	0	0	0	0	0	51.92	-5.28	0.283333	1.21597e-05
51920558	0	0	0	0	0	51.92	-5.58	0.283333	1.21597e-05
51940522	0	0	0	0	0	51.94	-5.22	0.283333	1.21597e-05
51980712	51.98	-7.12	1.95	6.39761e-05	0.00131317	51.98	-7.12	0.283333	1.21597e-05
52020588	0	0	0	0	0	52.02	-5.88	0.283333	1.21597e-05
52040492	0	0	0	0	0	52.04	-4.92	0.283333	1.21597e-05
52040584	0	0	0	0	0	52.04	-5.84	0.283333	1.21597e-05
52040602	0	0	0	0	0	52.04	-6.02	0.283333	1.21597e-05
52040696	52.04	-6.96	2	6.56165e-05	0.00134684	52.04	-6.96	0.283333	1.21597e-05
52060696	0	0	0	0	0	52.06	-6.96	0.283333	1.21597e-05
52120480	0	0	0	0	0	52.12	-4.8	0.283333	1.21597e-05
52120554	0	0	0	0	0	52.12	-5.54	0.283333	1.21597e-05
52160660	0	0	0	0	0	52.16	-6.6	0.283333	1.21597e-05
52180478	0	0	0	0	0	52.18	-4.78	0.283333	1.21597e-05
52180536	0	0	0	0	0	52.18	-5.36	0.283333	1.21597e-05
52180652	0	0	0	0	0	52.18	-6.52	0.283333	1.21597e-05
52200588	0	0	0	0	0	52.2	-5.88	0.283333	1.21597e-05
52400542	0	0	0	0	0	52.4	-5.42	0.283333	1.21597e-05
52400560	0	0	0	0	0	52.4	-5.6	0.283333	1.21597e-05
52420596	0	0	0	0	0	52.42	-5.96	0.283333	1.21597e-05
52420622	0	0	0	0	0	52.42	-6.22	0.283333	1.21597e-05
52440524	0	0	0	0	0	52.44	-5.24	0.283333	1.21597e-05
52440614	0	0	0	0	0	52.44	-6.14	0.283333	1.21597e-05
52460542	0	0	0	0	0	52.46	-5.42	0.283333	1.21597e-05
52500538	0	0	0	0	0	52.5	-5.38	0.283333	1.21597e-05
52520558	0	0	0	0	0	52.52	-5.58	0.283333	1.21597e-05
52540530	0	0	0	0	0	52.54	-5.3	0.283333	1.21597e-05
52540570	0	0	0	0	0	52.54	-5.7	0.283333	1.21597e-05
52540622	0	0	0	0	0	52.54	-6.22	0.283333	1.21597e-05
52560562	0	0	0	0	0	52.56	-5.62	0.283333	1.21597e-05
52560600	0	0	0	0	0	52.56	-6	0.283333	1.21597e-05
52580472	0	0	0	0	0	52.58	-4.72	0.283333	1.21597e-05
52580582	0	0	0	0	0	52.58	-5.82	0.283333	1.21597e-05
52600500	0	0	0	0	0	52.6	-5	0.283333	1.21597e-05
52600502	0	0	0	0	0	52.6	-5.02	0.283333	1.21597e-05
52600512	0	0	0	0	0	52.6	-5.12	0.283333	1.21597e-05
52620482	52.62	-4.82	4	0.000131233	0.00269368	52.62	-4.82	0.283333	1.21597e-05
52640568	0	0	0	0	0	52.64	-5.68	0.283333	1.21597e-05
52660474	52.66	-4.74	2	6.56165e-05	0.00134684	52.66	-4.74	0.283333	1.21597e-05
52660564	0	0	0	0	0	52.66	-5.64	0.283333	1.21597e-05
52700484	0	0	0	0	0	52.7	-4.84	0.283333	1.21597e-05
52760560	0	0	0	0	0	52.76	-5.6	0.283333	1.21597e-05
52820518	0	0	0	0	0	52.82	-5.18	0.283333	1.21597e-05
52820526	0	0	0	0	0	52.82	-5.26	0.283333	1.21597e-05
52860480	0	0	0	0	0	52.86	-4.8	0.283333	1.21597e-05
52860602	0	0	0	0	0	52.86	-6.02	0.283333	1.21597e-05
52900568	0	0	0	0	0	52.9	-5.68	0.283333	1.21597e-05
52920568	0	0	0	0	0	52.92	-5.68	0.283333	1.21597e-05
52920574	0	0	0	0	0	52.92	-5.74	0.283333	1.21597e-05
53060524	0	0	0	0	0	53.06	-5.24	0.283333	1.21597e-05
53060536	0	0	0	0	0	53.06	-5.36	0.283333	1.21597e-05
53080558	0	0	0	0	0	53.08	-5.58	0.283333	1.21597e-05
53080586	0	0	0	0	0	53.08	-5.86	0.283333	1.21597e-05
53120592	53.12	-5.92	10.0333	0.000329176	0.00675663	53.12	-5.92	0.283333	1.21597e-05
53140558	0	0	0	0	0	53.14	-5.58	0.283333	1.21597e-05
53160558	0	0	0	0	0	53.16	-5.58	0.283333	1.21597e-05
53200464	53.2	-4.64	4	0.000131233	0.00269368	53.2	-4.64	0.283333	1.21597e-05
53200592	0	0	0	0	0	53.2	-5.92	0.283333	1.21597e-05
53260516	0	0	0	0	0	53.26	-5.16	0.283333	1.21597e-05
53360510	0	0	0	0	0	53.36	-5.1	0.283333	1.21597e-05
53360516	0	0	0	0	0	53.36	-5.16	0.283333	1.21597e-05
53360570	0	0	0	0	0	53.36	-5.7	0.283333	1.21597e-05
53400402	0	0	0	0	0	53.4	-4.02	0.283333	1.21597e-05
53520568	53.52	-5.68	2	6.56165e-05	0.00134684	53.52	-5.68	0.283333	1.21597e-05
53540554	53.54	-5.54	2	6.56165e-05	0.00134684	53.54	-5.54	0.283333	1.21597e-05
53540574	0	0	0	0	0	53.54	-5.74	0.283333	1.21597e-05
53560396	0	0	0	0	0	53.56	-3.96	0.283333	1.21597e-05
53560556	53.56	-5.56	6	0.000196849	0.00404051	53.56	-5.56	0.283333	1.21597e-05
53600548	53.6	-5.48	4	0.000131233	0.00269368	53.6	-5.48	0.283333	1.21597e-05
53640350	0	0	0	0	0	53.64	-3.5	0.283333	1.21597e-05
53660362	0	0	0	0	0	53.66	-3.62	0.283333	1.21597e-05
53680368	0	0	0	0	0	53.68	-3.68	0.283333	1.21597e-05
53720470	0	0	0	0	0	53.72	-4.7	0.283333	1.21597e-05
53860342	0	0	0	0	0	53.86	-3.42	0.283333	1.21597e-05
53860392	0	0	0	0	0	53.86	-3.92	0.283333	1.21597e-05
53920348	0	0	0	0	0	53.92	-3.48	0.283333	1.21597e-05
53960496	0	0	0	0	0	53.96	-4.96	0.283333	1.21597e-05
53980454	0	0	0	0	0	53.98	-4.54	0.283333	1.21597e-05
54000466	0	0	0	0	0	54	-4.66	0.283333	1.21597e-05
54080484	0	0	0	0	0	54.08	-4.84	0.283333	1.21597e-05
51300446	0	0	0	0	0	51.3	-4.46	0.3	1.2875e-05
51320440	0	0	0	0	0	51.32	-4.4	0.3	1.2875e-05
51420482	51.42	-4.82	2	6.56165e-05	0.00134684	51.42	-4.82	0.3	1.2875e-05
51500662	0	0	0	0	0	51.5	-6.62	0.3	1.2875e-05
51660526	0	0	0	0	0	51.66	-5.26	0.3	1.2875e-05
51780602	0	0	0	0	0	51.78	-6.02	0.3	1.2875e-05
51780604	0	0	0	0	0	51.78	-6.04	0.3	1.2875e-05
51820546	0	0	0	0	0	51.82	-5.46	0.3	1.2875e-05
51840534	0	0	0	0	0	51.84	-5.34	0.3	1.2875e-05
51880536	0	0	0	0	0	51.88	-5.36	0.3	1.2875e-05
51880542	0	0	0	0	0	51.88	-5.42	0.3	1.2875e-05
51880632	0	0	0	0	0	51.88	-6.32	0.3	1.2875e-05
51900558	0	0	0	0	0	51.9	-5.58	0.3	1.2875e-05
51920548	0	0	0	0	0	51.92	-5.48	0.3	1.2875e-05
51920682	0	0	0	0	0	51.92	-6.82	0.3	1.2875e-05
51940544	0	0	0	0	0	51.94	-5.44	0.3	1.2875e-05
51940558	0	0	0	0	0	51.94	-5.58	0.3	1.2875e-05
51940642	0	0	0	0	0	51.94	-6.42	0.3	1.2875e-05
51960520	0	0	0	0	0	51.96	-5.2	0.3	1.2875e-05
51960660	0	0	0	0	0	51.96	-6.6	0.3	1.2875e-05
51980544	0	0	0	0	0	51.98	-5.44	0.3	1.2875e-05
51980556	0	0	0	0	0	51.98	-5.56	0.3	1.2875e-05
51980560	0	0	0	0	0	51.98	-5.6	0.3	1.2875e-05
51980562	0	0	0	0	0	51.98	-5.62	0.3	1.2875e-05
51980710	0	0	0	0	0	51.98	-7.1	0.3	1.2875e-05
52000508	0	0	0	0	0	52	-5.08	0.3	1.2875e-05
52000586	0	0	0	0	0	52	-5.86	0.3	1.2875e-05
52000588	0	0	0	0	0	52	-5.88	0.3	1.2875e-05
52040508	0	0	0	0	0	52.04	-5.08	0.3	1.2875e-05
52040586	0	0	0	0	0	52.04	-5.86	0.3	1.2875e-05
52040600	0	0	0	0	0	52.04	-6	0.3	1.2875e-05
52060702	0	0	0	0	0	52.06	-7.02	0.3	1.2875e-05
52060716	0	0	0	0	0	52.06	-7.16	0.3	1.2875e-05
52120478	0	0	0	0	0	52.12	-4.78	0.3	1.2875e-05
52160586	0	0	0	0	0	52.16	-5.86	0.3	1.2875e-05
52300524	0	0	0	0	0	52.3	-5.24	0.3	1.2875e-05
52300542	0	0	0	0	0	52.3	-5.42	0.3	1.2875e-05
52320538	0	0	0	0	0	52.32	-5.38	0.3	1.2875e-05
52320554	0	0	0	0	0	52.32	-5.54	0.3	1.2875e-05
52400514	0	0	0	0	0	52.4	-5.14	0.3	1.2875e-05
52400554	0	0	0	0	0	52.4	-5.54	0.3	1.2875e-05
52400630	0	0	0	0	0	52.4	-6.3	0.3	1.2875e-05
52420564	0	0	0	0	0	52.42	-5.64	0.3	1.2875e-05
52440510	0	0	0	0	0	52.44	-5.1	0.3	1.2875e-05
52440618	0	0	0	0	0	52.44	-6.18	0.3	1.2875e-05
52460628	52.46	-6.28	2	6.56165e-05	0.00134684	52.46	-6.28	0.3	1.2875e-05
52480544	0	0	0	0	0	52.48	-5.44	0.3	1.2875e-05
52480624	0	0	0	0	0	52.48	-6.24	0.3	1.2875e-05
52520624	0	0	0	0	0	52.52	-6.24	0.3	1.2875e-05
52560572	0	0	0	0	0	52.56	-5.72	0.3	1.2875e-05
52560590	0	0	0	0	0	52.56	-5.9	0.3	1.2875e-05
52580520	0	0	0	0	0	52.58	-5.2	0.3	1.2875e-05
52580616	0	0	0	0	0	52.58	-6.16	0.3	1.2875e-05
52620508	0	0	0	0	0	52.62	-5.08	0.3	1.2875e-05
52620574	0	0	0	0	0	52.62	-5.74	0.3	1.2875e-05
52620584	0	0	0	0	0	52.62	-5.84	0.3	1.2875e-05
52620612	0	0	0	0	0	52.62	-6.12	0.3	1.2875e-05
52660562	0	0	0	0	0	52.66	-5.62	0.3	1.2875e-05
52660610	52.66	-6.1	2	6.56165e-05	0.00134684	52.66	-6.1	0.3	1.2875e-05
52700612	0	0	0	0	0	52.7	-6.12	0.3	1.2875e-05
52740546	0	0	0	0	0	52.74	-5.46	0.3	1.2875e-05
52760540	0	0	0	0	0	52.76	-5.4	0.3	1.2875e-05
52760544	0	0	0	0	0	52.76	-5.44	0.3	1.2875e-05
52780608	0	0	0	0	0	52.78	-6.08	0.3	1.2875e-05
52860530	0	0	0	0	0	52.86	-5.3	0.3	1.2875e-05
52860570	0	0	0	0	0	52.86	-5.7	0.3	1.2875e-05
52860608	0	0	0	0	0	52.86	-6.08	0.3	1.2875e-05
52920526	0	0	0	0	0	52.92	-5.26	0.3	1.2875e-05
52920528	0	0	0	0	0	52.92	-5.28	0.3	1.2875e-05
52920604	0	0	0	0	0	52.92	-6.04	0.3	1.2875e-05
52960472	0	0	0	0	0	52.96	-4.72	0.3	1.2875e-05
52960566	0	0	0	0	0	52.96	-5.66	0.3	1.2875e-05
52960602	0	0	0	0	0	52.96	-6.02	0.3	1.2875e-05
53040562	0	0	0	0	0	53.04	-5.62	0.3	1.2875e-05
53160532	0	0	0	0	0	53.16	-5.32	0.3	1.2875e-05
53260526	0	0	0	0	0	53.26	-5.26	0.3	1.2875e-05
53260528	0	0	0	0	0	53.26	-5.28	0.3	1.2875e-05
53340566	0	0	0	0	0	53.34	-5.66	0.3	1.2875e-05
53460568	0	0	0	0	0	53.46	-5.68	0.3	1.2875e-05
53480404	0	0	0	0	0	53.48	-4.04	0.3	1.2875e-05
53480568	0	0	0	0	0	53.48	-5.68	0.3	1.2875e-05
53500410	0	0	0	0	0	53.5	-4.1	0.3	1.2875e-05
53560390	0	0	0	0	0	53.56	-3.9	0.3	1.2875e-05
53560572	0	0	0	0	0	53.56	-5.72	0.3	1.2875e-05
53660544	53.66	-5.44	6	0.000196849	0.00404051	53.66	-5.44	0.3	1.2875e-05
53740354	0	0	0	0	0	53.74	-3.54	0.3	1.2875e-05
53740470	0	0	0	0	0	53.74	-4.7	0.3	1.2875e-05
53740488	0	0	0	0	0	53.74	-4.88	0.3	1.2875e-05
53780368	0	0	0	0	0	53.78	-3.68	0.3	1.2875e-05
53880494	0	0	0	0	0	53.88	-4.94	0.3	1.2875e-05
53920496	0	0	0	0	0	53.92	-4.96	0.3	1.2875e-05
53960486	0	0	0	0	0	53.96	-4.86	0.3	1.2875e-05
53980450	0	0	0	0	0	53.98	-4.5	0.3	1.2875e-05
54020486	0	0	0	0	0	54.02	-4.86	0.3	1.2875e-05
54060490	0	0	0	0	0	54.06	-4.9	0.3	1.2875e-05
54060494	0	0	0	0	0	54.06	-4.94	0.3	1.2875e-05
54080482	0	0	0	0	0	54.08	-4.82	0.3	1.2875e-05
51320438	0	0	0	0	0	51.32	-4.38	0.316667	1.35903e-05
51380454	0	0	0	0	0	51.38	-4.54	0.316667	1.35903e-05
51620584	0	0	0	0	0	51.62	-5.84	0.316667	1.35903e-05
51620598	0	0	0	0	0	51.62	-5.98	0.316667	1.35903e-05
51880564	0	0	0	0	0	51.88	-5.64	0.316667	1.35903e-05
51900564	0	0	0	0	0	51.9	-5.64	0.316667	1.35903e-05
51900586	0	0	0	0	0	51.9	-5.86	0.316667	1.35903e-05
51920524	0	0	0	0	0	51.92	-5.24	0.316667	1.35903e-05
51920530	0	0	0	0	0	51.92	-5.3	0.316667	1.35903e-05
51920566	0	0	0	0	0	51.92	-5.66	0.316667	1.35903e-05
51920662	0	0	0	0	0	51.92	-6.62	0.316667	1.35903e-05
51940526	0	0	0	0	0	51.94	-5.26	0.316667	1.35903e-05
51940576	0	0	0	0	0	51.94	-5.76	0.316667	1.35903e-05
51960546	0	0	0	0	0	51.96	-5.46	0.316667	1.35903e-05
51960708	0	0	0	0	0	51.96	-7.08	0.316667	1.35903e-05
52000556	0	0	0	0	0	52	-5.56	0.316667	1.35903e-05
52000564	0	0	0	0	0	52	-5.64	0.316667	1.35903e-05
52040488	0	0	0	0	0	52.04	-4.88	0.316667	1.35903e-05
52040566	0	0	0	0	0	52.04	-5.66	0.316667	1.35903e-05
52040570	0	0	0	0	0	52.04	-5.7	0.316667	1.35903e-05
52060498	52.06	-4.98	4	0.000131233	0.00269368	52.06	-4.98	0.316667	1.35903e-05
52060500	0	0	0	0	0	52.06	-5	0.316667	1.35903e-05
52160596	0	0	0	0	0	52.16	-5.96	0.316667	1.35903e-05
52180568	0	0	0	0	0	52.18	-5.68	0.316667	1.35903e-05
52200480	52.2	-4.8	2	6.56165e-05	0.00134684	52.2	-4.8	0.316667	1.35903e-05
52220570	0	0	0	0	0	52.22	-5.7	0.316667	1.35903e-05
52240530	0	0	0	0	0	52.24	-5.3	0.316667	1.35903e-05
52320550	0	0	0	0	0	52.32	-5.5	0.316667	1.35903e-05
52320576	0	0	0	0	0	52.32	-5.76	0.316667	1.35903e-05
52340560	0	0	0	0	0	52.34	-5.6	0.316667	1.35903e-05
52400588	0	0	0	0	0	52.4	-5.88	0.316667	1.35903e-05
52440534	0	0	0	0	0	52.44	-5.34	0.316667	1.35903e-05
52460576	0	0	0	0	0	52.46	-5.76	0.316667	1.35903e-05
52500498	0	0	0	0	0	52.5	-4.98	0.316667	1.35903e-05
52500562	0	0	0	0	0	52.5	-5.62	0.316667	1.35903e-05
52500624	52.5	-6.24	4	0.000131233	0.00269368	52.5	-6.24	0.316667	1.35903e-05
52560500	0	0	0	0	0	52.56	-5	0.316667	1.35903e-05
52560598	0	0	0	0	0	52.56	-5.98	0.316667	1.35903e-05
52600606	0	0	0	0	0	52.6	-6.06	0.316667	1.35903e-05
52620506	0	0	0	0	0	52.62	-5.06	0.316667	1.35903e-05
52640610	0	0	0	0	0	52.64	-6.1	0.316667	1.35903e-05
52660538	0	0	0	0	0	52.66	-5.38	0.316667	1.35903e-05
52660566	0	0	0	0	0	52.66	-5.66	0.316667	1.35903e-05
52680540	0	0	0	0	0	52.68	-5.4	0.316667	1.35903e-05
52700548	0	0	0	0	0	52.7	-5.48	0.316667	1.35903e-05
52720492	0	0	0	0	0	52.72	-4.92	0.316667	1.35903e-05
52720610	0	0	0	0	0	52.72	-6.1	0.316667	1.35903e-05
52780512	0	0	0	0	0	52.78	-5.12	0.316667	1.35903e-05
52820608	0	0	0	0	0	52.82	-6.08	0.316667	1.35903e-05
52880478	0	0	0	0	0	52.88	-4.78	0.316667	1.35903e-05
53200530	0	0	0	0	0	53.2	-5.3	0.316667	1.35903e-05
53280510	0	0	0	0	0	53.28	-5.1	0.316667	1.35903e-05
53320420	0	0	0	0	0	53.32	-4.2	0.316667	1.35903e-05
53320518	0	0	0	0	0	53.32	-5.18	0.316667	1.35903e-05
53320562	0	0	0	0	0	53.32	-5.62	0.316667	1.35903e-05
53360460	0	0	0	0	0	53.36	-4.6	0.316667	1.35903e-05
53360506	0	0	0	0	0	53.36	-5.06	0.316667	1.35903e-05
53360566	0	0	0	0	0	53.36	-5.66	0.316667	1.35903e-05
53400572	0	0	0	0	0	53.4	-5.72	0.316667	1.35903e-05
53440408	53.44	-4.08	1.06667	3.49954e-05	0.000718313	53.44	-4.08	0.316667	1.35903e-05
53440442	53.44	-4.42	4	0.000131233	0.00269368	53.44	-4.42	0.316667	1.35903e-05
53460572	0	0	0	0	0	53.46	-5.72	0.316667	1.35903e-05
53500562	53.5	-5.62	4	0.000131233	0.00269368	53.5	-5.62	0.316667	1.35903e-05
53620352	0	0	0	0	0	53.62	-3.52	0.316667	1.35903e-05
53700528	0	0	0	0	0	53.7	-5.28	0.316667	1.35903e-05
53720468	0	0	0	0	0	53.72	-4.68	0.316667	1.35903e-05
53720472	0	0	0	0	0	53.72	-4.72	0.316667	1.35903e-05
53740342	0	0	0	0	0	53.74	-3.42	0.316667	1.35903e-05
53840362	0	0	0	0	0	53.84	-3.62	0.316667	1.35903e-05
53960444	0	0	0	0	0	53.96	-4.44	0.316667	1.35903e-05
53960506	0	0	0	0	0	53.96	-5.06	0.316667	1.35903e-05
53980452	0	0	0	0	0	53.98	-4.52	0.316667	1.35903e-05
53980492	0	0	0	0	0	53.98	-4.92	0.316667	1.35903e-05
53980496	0	0	0	0	0	53.98	-4.96	0.316667	1.35903e-05
54080480	0	0	0	0	0	54.08	-4.8	0.316667	1.35903e-05
51220458	0	0	0	0	0	51.22	-4.58	0.333333	1.43055e-05
51500664	0	0	0	0	0	51.5	-6.64	0.333333	1.43055e-05
51520670	0	0	0	0	0	51.52	-6.7	0.333333	1.43055e-05
51560516	0	0	0	0	0	51.56	-5.16	0.333333	1.43055e-05
51700576	0	0	0	0	0	51.7	-5.76	0.333333	1.43055e-05
51800586	0	0	0	0	0	51.8	-5.86	0.333333	1.43055e-05
51900584	0	0	0	0	0	51.9	-5.84	0.333333	1.43055e-05
51900592	0	0	0	0	0	51.9	-5.92	0.333333	1.43055e-05
51920568	0	0	0	0	0	51.92	-5.68	0.333333	1.43055e-05
51920632	0	0	0	0	0	51.92	-6.32	0.333333	1.43055e-05
51920680	0	0	0	0	0	51.92	-6.8	0.333333	1.43055e-05
51940594	0	0	0	0	0	51.94	-5.94	0.333333	1.43055e-05
51960612	0	0	0	0	0	51.96	-6.12	0.333333	1.43055e-05
52000604	0	0	0	0	0	52	-6.04	0.333333	1.43055e-05
52120680	0	0	0	0	0	52.12	-6.8	0.333333	1.43055e-05
52180578	0	0	0	0	0	52.18	-5.78	0.333333	1.43055e-05
52280562	0	0	0	0	0	52.28	-5.62	0.333333	1.43055e-05
52340582	0	0	0	0	0	52.34	-5.82	0.333333	1.43055e-05
52360524	0	0	0	0	0	52.36	-5.24	0.333333	1.43055e-05
52420548	0	0	0	0	0	52.42	-5.48	0.333333	1.43055e-05
52480570	0	0	0	0	0	52.48	-5.7	0.333333	1.43055e-05
52480576	0	0	0	0	0	52.48	-5.76	0.333333	1.43055e-05
52500496	0	0	0	0	0	52.5	-4.96	0.333333	1.43055e-05
52520542	0	0	0	0	0	52.52	-5.42	0.333333	1.43055e-05
52540544	0	0	0	0	0	52.54	-5.44	0.333333	1.43055e-05
52540546	0	0	0	0	0	52.54	-5.46	0.333333	1.43055e-05
52560586	0	0	0	0	0	52.56	-5.86	0.333333	1.43055e-05
52580612	0	0	0	0	0	52.58	-6.12	0.333333	1.43055e-05
52720478	0	0	0	0	0	52.72	-4.78	0.333333	1.43055e-05
52760490	0	0	0	0	0	52.76	-4.9	0.333333	1.43055e-05
52760556	0	0	0	0	0	52.76	-5.56	0.333333	1.43055e-05
52820604	0	0	0	0	0	52.82	-6.04	0.333333	1.43055e-05
52840574	0	0	0	0	0	52.84	-5.74	0.333333	1.43055e-05
52860528	0	0	0	0	0	52.86	-5.28	0.333333	1.43055e-05
52880526	0	0	0	0	0	52.88	-5.26	0.333333	1.43055e-05
52880538	0	0	0	0	0	52.88	-5.38	0.333333	1.43055e-05
52900570	0	0	0	0	0	52.9	-5.7	0.333333	1.43055e-05
53060560	0	0	0	0	0	53.06	-5.6	0.333333	1.43055e-05
53280468	0	0	0	0	0	53.28	-4.68	0.333333	1.43055e-05
53360508	0	0	0	0	0	53.36	-5.08	0.333333	1.43055e-05
53380512	0	0	0	0	0	53.38	-5.12	0.333333	1.43055e-05
53380572	0	0	0	0	0	53.38	-5.72	0.333333	1.43055e-05
53400454	0	0	0	0	0	53.4	-4.54	0.333333	1.43055e-05
53480570	53.48	-5.7	2	6.56165e-05	0.00134684	53.48	-5.7	0.333333	1.43055e-05
53960442	0	0	0	0	0	53.96	-4.42	0.333333	1.43055e-05
51860572	0	0	0	0	0	51.86	-5.72	0.35	1.50208e-05
51880598	51.88	-5.98	1.98333	6.50697e-05	0.00133561	51.88	-5.98	0.35	1.50208e-05
51880600	0	0	0	0	0	51.88	-6	0.35	1.50208e-05
51880634	0	0	0	0	0	51.88	-6.34	0.35	1.50208e-05
51940596	0	0	0	0	0	51.94	-5.96	0.35	1.50208e-05
51980582	0	0	0	0	0	51.98	-5.82	0.35	1.50208e-05
52020564	0	0	0	0	0	52.02	-5.64	0.35	1.50208e-05
52040558	0	0	0	0	0	52.04	-5.58	0.35	1.50208e-05
52280542	0	0	0	0	0	52.28	-5.42	0.35	1.50208e-05
52300584	0	0	0	0	0	52.3	-5.84	0.35	1.50208e-05
52400536	0	0	0	0	0	52.4	-5.36	0.35	1.50208e-05
52460554	0	0	0	0	0	52.46	-5.54	0.35	1.50208e-05
52500506	0	0	0	0	0	52.5	-5.06	0.35	1.50208e-05
52580522	0	0	0	0	0	52.58	-5.22	0.35	1.50208e-05
52620538	0	0	0	0	0	52.62	-5.38	0.35	1.50208e-05
52640570	0	0	0	0	0	52.64	-5.7	0.35	1.50208e-05
52640574	0	0	0	0	0	52.64	-5.74	0.35	1.50208e-05
52660542	0	0	0	0	0	52.66	-5.42	0.35	1.50208e-05
52700604	52.7	-6.04	4	0.000131233	0.00269368	52.7	-6.04	0.35	1.50208e-05
52740490	0	0	0	0	0	52.74	-4.9	0.35	1.50208e-05
52740602	0	0	0	0	0	52.74	-6.02	0.35	1.50208e-05
52920530	52.92	-5.3	1	3.28082e-05	0.000673419	52.92	-5.3	0.35	1.50208e-05
53000514	0	0	0	0	0	53	-5.14	0.35	1.50208e-05
53060518	0	0	0	0	0	53.06	-5.18	0.35	1.50208e-05
53120530	0	0	0	0	0	53.12	-5.3	0.35	1.50208e-05
53600546	0	0	0	0	0	53.6	-5.46	0.35	1.50208e-05
53680526	0	0	0	0	0	53.68	-5.26	0.35	1.50208e-05
53740528	53.74	-5.28	2	6.56165e-05	0.00134684	53.74	-5.28	0.35	1.50208e-05
53820516	53.82	-5.16	2	6.56165e-05	0.00134684	53.82	-5.16	0.35	1.50208e-05
53940488	0	0	0	0	0	53.94	-4.88	0.35	1.50208e-05
53980500	0	0	0	0	0	53.98	-5	0.35	1.50208e-05
51840608	0	0	0	0	0	51.84	-6.08	0.366667	1.57361e-05
52040576	0	0	0	0	0	52.04	-5.76	0.366667	1.57361e-05
52280550	0	0	0	0	0	52.28	-5.5	0.366667	1.57361e-05
52400572	0	0	0	0	0	52.4	-5.72	0.366667	1.57361e-05
52420504	0	0	0	0	0	52.42	-5.04	0.366667	1.57361e-05
52500510	0	0	0	0	0	52.5	-5.1	0.366667	1.57361e-05
52560560	0	0	0	0	0	52.56	-5.6	0.366667	1.57361e-05
52760492	0	0	0	0	0	52.76	-4.92	0.366667	1.57361e-05
52760552	0	0	0	0	0	52.76	-5.52	0.366667	1.57361e-05
52960528	0	0	0	0	0	52.96	-5.28	0.366667	1.57361e-05
53040526	0	0	0	0	0	53.04	-5.26	0.366667	1.57361e-05
53060532	0	0	0	0	0	53.06	-5.32	0.366667	1.57361e-05
53560386	0	0	0	0	0	53.56	-3.86	0.366667	1.57361e-05
53840380	0	0	0	0	0	53.84	-3.8	0.366667	1.57361e-05
53940344	0	0	0	0	0	53.94	-3.44	0.366667	1.57361e-05
54060500	0	0	0	0	0	54.06	-5	0.366667	1.57361e-05
51400464	51.4	-4.64	7.98333	0.000261919	0.00537613	51.4	-4.64	0.383333	1.64514e-05
52020560	0	0	0	0	0	52.02	-5.6	0.383333	1.64514e-05
52040548	0	0	0	0	0	52.04	-5.48	0.383333	1.64514e-05
52220554	0	0	0	0	0	52.22	-5.54	0.383333	1.64514e-05
52420578	0	0	0	0	0	52.42	-5.78	0.383333	1.64514e-05
52500574	0	0	0	0	0	52.5	-5.74	0.383333	1.64514e-05
52880528	0	0	0	0	0	52.88	-5.28	0.383333	1.64514e-05
52940542	0	0	0	0	0	52.94	-5.42	0.383333	1.64514e-05
53020524	0	0	0	0	0	53.02	-5.24	0.383333	1.64514e-05
53040518	0	0	0	0	0	53.04	-5.18	0.383333	1.64514e-05
53040524	0	0	0	0	0	53.04	-5.24	0.383333	1.64514e-05
53320532	0	0	0	0	0	53.32	-5.32	0.383333	1.64514e-05
53340508	0	0	0	0	0	53.34	-5.08	0.383333	1.64514e-05
53880366	0	0	0	0	0	53.88	-3.66	0.383333	1.64514e-05
54000508	0	0	0	0	0	54	-5.08	0.383333	1.64514e-05
51860610	0	0	0	0	0	51.86	-6.1	0.4	1.71666e-05
51900608	0	0	0	0	0	51.9	-6.08	0.4	1.71666e-05
51940542	0	0	0	0	0	51.94	-5.42	0.4	1.71666e-05
52060556	0	0	0	0	0	52.06	-5.56	0.4	1.71666e-05
52220552	0	0	0	0	0	52.22	-5.52	0.4	1.71666e-05
52360506	0	0	0	0	0	52.36	-5.06	0.4	1.71666e-05
52380582	0	0	0	0	0	52.38	-5.82	0.4	1.71666e-05
52500550	0	0	0	0	0	52.5	-5.5	0.4	1.71666e-05
52520552	0	0	0	0	0	52.52	-5.52	0.4	1.71666e-05
52580538	0	0	0	0	0	52.58	-5.38	0.4	1.71666e-05
52820548	0	0	0	0	0	52.82	-5.48	0.4	1.71666e-05
53180524	0	0	0	0	0	53.18	-5.24	0.4	1.71666e-05
53360512	0	0	0	0	0	53.36	-5.12	0.4	1.71666e-05
53680344	0	0	0	0	0	53.68	-3.44	0.4	1.71666e-05
53880372	0	0	0	0	0	53.88	-3.72	0.4	1.71666e-05
53980374	0	0	0	0	0	53.98	-3.74	0.4	1.71666e-05
51840590	0	0	0	0	0	51.84	-5.9	0.416667	1.78819e-05
51900606	0	0	0	0	0	51.9	-6.06	0.416667	1.78819e-05
52000546	0	0	0	0	0	52	-5.46	0.416667	1.78819e-05
52340542	0	0	0	0	0	52.34	-5.42	0.416667	1.78819e-05
52640504	0	0	0	0	0	52.64	-5.04	0.416667	1.78819e-05
53300470	0	0	0	0	0	53.3	-4.7	0.416667	1.78819e-05
53680542	53.68	-5.42	4	0.000131233	0.00269368	53.68	-5.42	0.416667	1.78819e-05
51820598	0	0	0	0	0	51.82	-5.98	0.433333	1.85972e-05
52020548	0	0	0	0	0	52.02	-5.48	0.433333	1.85972e-05
52400586	0	0	0	0	0	52.4	-5.86	0.433333	1.85972e-05
52860544	0	0	0	0	0	52.86	-5.44	0.433333	1.85972e-05
52880544	0	0	0	0	0	52.88	-5.44	0.433333	1.85972e-05
52980528	0	0	0	0	0	52.98	-5.28	0.433333	1.85972e-05
53200524	0	0	0	0	0	53.2	-5.24	0.433333	1.85972e-05
53560380	0	0	0	0	0	53.56	-3.8	0.433333	1.85972e-05
53600372	0	0	0	0	0	53.6	-3.72	0.433333	1.85972e-05
53680370	0	0	0	0	0	53.68	-3.7	0.433333	1.85972e-05
52440578	0	0	0	0	0	52.44	-5.78	0.45	1.93125e-05
53200462	53.2	-4.62	6	0.000196849	0.00404051	53.2	-4.62	0.45	1.93125e-05
53340404	0	0	0	0	0	53.34	-4.04	0.45	1.93125e-05
53400416	0	0	0	0	0	53.4	-4.16	0.45	1.93125e-05
53540374	0	0	0	0	0	53.54	-3.74	0.45	1.93125e-05
53640370	0	0	0	0	0	53.64	-3.7	0.45	1.93125e-05
53740368	0	0	0	0	0	53.74	-3.68	0.45	1.93125e-05
53760348	0	0	0	0	0	53.76	-3.48	0.45	1.93125e-05
53880348	0	0	0	0	0	53.88	-3.48	0.45	1.93125e-05
52680500	0	0	0	0	0	52.68	-5	0.466667	2.00278e-05
52780486	0	0	0	0	0	52.78	-4.86	0.466667	2.00278e-05
52840546	0	0	0	0	0	52.84	-5.46	0.466667	2.00278e-05
52860546	0	0	0	0	0	52.86	-5.46	0.466667	2.00278e-05
53080468	0	0	0	0	0	53.08	-4.68	0.466667	2.00278e-05
53140466	0	0	0	0	0	53.14	-4.66	0.466667	2.00278e-05
53220464	53.22	-4.64	6	0.000196849	0.00404051	53.22	-4.64	0.466667	2.00278e-05
53360462	0	0	0	0	0	53.36	-4.62	0.466667	2.00278e-05
53380458	0	0	0	0	0	53.38	-4.58	0.466667	2.00278e-05
53520378	0	0	0	0	0	53.52	-3.78	0.466667	2.00278e-05
53660374	0	0	0	0	0	53.66	-3.74	0.466667	2.00278e-05
53860370	0	0	0	0	0	53.86	-3.7	0.466667	2.00278e-05
52060666	0	0	0	0	0	52.06	-6.66	0.483333	2.0743e-05
52460572	0	0	0	0	0	52.46	-5.72	0.483333	2.0743e-05
52520554	0	0	0	0	0	52.52	-5.54	0.483333	2.0743e-05
52600514	0	0	0	0	0	52.6	-5.14	0.483333	2.0743e-05
52780488	0	0	0	0	0	52.78	-4.88	0.483333	2.0743e-05
52900478	0	0	0	0	0	52.9	-4.78	0.483333	2.0743e-05
53420446	0	0	0	0	0	53.42	-4.46	0.483333	2.0743e-05
53440410	0	0	0	0	0	53.44	-4.1	0.483333	2.0743e-05
53440438	0	0	0	0	0	53.44	-4.38	0.483333	2.0743e-05
53540378	0	0	0	0	0	53.54	-3.78	0.483333	2.0743e-05
53560374	0	0	0	0	0	53.56	-3.74	0.483333	2.0743e-05
53600382	0	0	0	0	0	53.6	-3.82	0.483333	2.0743e-05
51360448	51.36	-4.48	2	6.56165e-05	0.00134684	51.36	-4.48	0.5	2.14583e-05
51360466	51.36	-4.66	20.9667	0.000687879	0.0141193	51.36	-4.66	0.5	2.14583e-05
51400466	51.4	-4.66	24.4333	0.000801615	0.0164539	51.4	-4.66	0.5	2.14583e-05
51460450	0	0	0	0	0	51.46	-4.5	0.5	2.14583e-05
51740556	0	0	0	0	0	51.74	-5.56	0.5	2.14583e-05
51840536	0	0	0	0	0	51.84	-5.36	0.5	2.14583e-05
51880540	0	0	0	0	0	51.88	-5.4	0.5	2.14583e-05
51960712	51.96	-7.12	1.85	6.06952e-05	0.00124582	51.96	-7.12	0.5	2.14583e-05
52120604	0	0	0	0	0	52.12	-6.04	0.5	2.14583e-05
52140482	0	0	0	0	0	52.14	-4.82	0.5	2.14583e-05
52140484	52.14	-4.84	2	6.56165e-05	0.00134684	52.14	-4.84	0.5	2.14583e-05
52160552	0	0	0	0	0	52.16	-5.52	0.5	2.14583e-05
52160562	0	0	0	0	0	52.16	-5.62	0.5	2.14583e-05
52180594	0	0	0	0	0	52.18	-5.94	0.5	2.14583e-05
52200576	0	0	0	0	0	52.2	-5.76	0.5	2.14583e-05
52580580	0	0	0	0	0	52.58	-5.8	0.5	2.14583e-05
52760600	0	0	0	0	0	52.76	-6	0.5	2.14583e-05
53420450	0	0	0	0	0	53.42	-4.5	0.5	2.14583e-05
53500384	0	0	0	0	0	53.5	-3.84	0.5	2.14583e-05
53660376	0	0	0	0	0	53.66	-3.76	0.5	2.14583e-05
53920366	0	0	0	0	0	53.92	-3.66	0.5	2.14583e-05
51380470	51.38	-4.7	10	0.000328082	0.00673419	51.38	-4.7	0.516667	2.21736e-05
51620596	0	0	0	0	0	51.62	-5.96	0.516667	2.21736e-05
51640610	0	0	0	0	0	51.64	-6.1	0.516667	2.21736e-05
51960516	0	0	0	0	0	51.96	-5.16	0.516667	2.21736e-05
51960626	0	0	0	0	0	51.96	-6.26	0.516667	2.21736e-05
51980512	0	0	0	0	0	51.98	-5.12	0.516667	2.21736e-05
52000654	0	0	0	0	0	52	-6.54	0.516667	2.21736e-05
52000658	0	0	0	0	0	52	-6.58	0.516667	2.21736e-05
52000708	52	-7.08	4	0.000131233	0.00269368	52	-7.08	0.516667	2.21736e-05
52020578	0	0	0	0	0	52.02	-5.78	0.516667	2.21736e-05
52140466	0	0	0	0	0	52.14	-4.66	0.516667	2.21736e-05
52140472	0	0	0	0	0	52.14	-4.72	0.516667	2.21736e-05
52140510	52.14	-5.1	6	0.000196849	0.00404051	52.14	-5.1	0.516667	2.21736e-05
52160472	0	0	0	0	0	52.16	-4.72	0.516667	2.21736e-05
52220538	0	0	0	0	0	52.22	-5.38	0.516667	2.21736e-05
52340516	0	0	0	0	0	52.34	-5.16	0.516667	2.21736e-05
52400616	0	0	0	0	0	52.4	-6.16	0.516667	2.21736e-05
52420558	0	0	0	0	0	52.42	-5.58	0.516667	2.21736e-05
52540610	0	0	0	0	0	52.54	-6.1	0.516667	2.21736e-05
52540618	0	0	0	0	0	52.54	-6.18	0.516667	2.21736e-05
52620610	0	0	0	0	0	52.62	-6.1	0.516667	2.21736e-05
52820580	0	0	0	0	0	52.82	-5.8	0.516667	2.21736e-05
52920538	0	0	0	0	0	52.92	-5.38	0.516667	2.21736e-05
52940558	0	0	0	0	0	52.94	-5.58	0.516667	2.21736e-05
52960554	0	0	0	0	0	52.96	-5.54	0.516667	2.21736e-05
52980542	0	0	0	0	0	52.98	-5.42	0.516667	2.21736e-05
52980550	0	0	0	0	0	52.98	-5.5	0.516667	2.21736e-05
53060534	0	0	0	0	0	53.06	-5.34	0.516667	2.21736e-05
53260510	0	0	0	0	0	53.26	-5.1	0.516667	2.21736e-05
53400414	0	0	0	0	0	53.4	-4.14	0.516667	2.21736e-05
53460406	0	0	0	0	0	53.46	-4.06	0.516667	2.21736e-05
53460418	0	0	0	0	0	53.46	-4.18	0.516667	2.21736e-05
53520406	0	0	0	0	0	53.52	-4.06	0.516667	2.21736e-05
53560552	53.56	-5.52	10	0.000328082	0.00673419	53.56	-5.52	0.516667	2.21736e-05
53600392	0	0	0	0	0	53.6	-3.92	0.516667	2.21736e-05
53660372	0	0	0	0	0	53.66	-3.72	0.516667	2.21736e-05
53780440	0	0	0	0	0	53.78	-4.4	0.516667	2.21736e-05
53780500	0	0	0	0	0	53.78	-5	0.516667	2.21736e-05
53880398	0	0	0	0	0	53.88	-3.98	0.516667	2.21736e-05
53980504	0	0	0	0	0	53.98	-5.04	0.516667	2.21736e-05
54020480	0	0	0	0	0	54.02	-4.8	0.516667	2.21736e-05
49961450	0	0	0	0	0	49.96	-14.5	0.533333	2.28889e-05
51200468	0	0	0	0	0	51.2	-4.68	0.533333	2.28889e-05
51400460	0	0	0	0	0	51.4	-4.6	0.533333	2.28889e-05
51540628	0	0	0	0	0	51.54	-6.28	0.533333	2.28889e-05
51800600	51.8	-6	0.983333	3.22614e-05	0.000662195	51.8	-6	0.533333	2.28889e-05
51860580	0	0	0	0	0	51.86	-5.8	0.533333	2.28889e-05
51920526	0	0	0	0	0	51.92	-5.26	0.533333	2.28889e-05
51960514	0	0	0	0	0	51.96	-5.14	0.533333	2.28889e-05
51960600	0	0	0	0	0	51.96	-6	0.533333	2.28889e-05
52000606	0	0	0	0	0	52	-6.06	0.533333	2.28889e-05
52020500	0	0	0	0	0	52.02	-5	0.533333	2.28889e-05
52040618	0	0	0	0	0	52.04	-6.18	0.533333	2.28889e-05
52040706	52.04	-7.06	0.25	8.20206e-06	0.000168355	52.04	-7.06	0.533333	2.28889e-05
52100476	0	0	0	0	0	52.1	-4.76	0.533333	2.28889e-05
52140556	0	0	0	0	0	52.14	-5.56	0.533333	2.28889e-05
52140628	0	0	0	0	0	52.14	-6.28	0.533333	2.28889e-05
52160474	52.16	-4.74	2	6.56165e-05	0.00134684	52.16	-4.74	0.533333	2.28889e-05
52160554	0	0	0	0	0	52.16	-5.54	0.533333	2.28889e-05
52180650	0	0	0	0	0	52.18	-6.5	0.533333	2.28889e-05
52200572	0	0	0	0	0	52.2	-5.72	0.533333	2.28889e-05
52220584	0	0	0	0	0	52.22	-5.84	0.533333	2.28889e-05
52240584	0	0	0	0	0	52.24	-5.84	0.533333	2.28889e-05
52380510	0	0	0	0	0	52.38	-5.1	0.533333	2.28889e-05
52400516	0	0	0	0	0	52.4	-5.16	0.533333	2.28889e-05
52400632	0	0	0	0	0	52.4	-6.32	0.533333	2.28889e-05
52420534	0	0	0	0	0	52.42	-5.34	0.533333	2.28889e-05
52420562	0	0	0	0	0	52.42	-5.62	0.533333	2.28889e-05
52500508	0	0	0	0	0	52.5	-5.08	0.533333	2.28889e-05
52540612	0	0	0	0	0	52.54	-6.12	0.533333	2.28889e-05
52560612	0	0	0	0	0	52.56	-6.12	0.533333	2.28889e-05
52600578	0	0	0	0	0	52.6	-5.78	0.533333	2.28889e-05
52680490	0	0	0	0	0	52.68	-4.9	0.533333	2.28889e-05
52720482	0	0	0	0	0	52.72	-4.82	0.533333	2.28889e-05
52720588	0	0	0	0	0	52.72	-5.88	0.533333	2.28889e-05
52760536	0	0	0	0	0	52.76	-5.36	0.533333	2.28889e-05
52760562	0	0	0	0	0	52.76	-5.62	0.533333	2.28889e-05
52760586	0	0	0	0	0	52.76	-5.86	0.533333	2.28889e-05
52780526	0	0	0	0	0	52.78	-5.26	0.533333	2.28889e-05
52820554	0	0	0	0	0	52.82	-5.54	0.533333	2.28889e-05
52880568	0	0	0	0	0	52.88	-5.68	0.533333	2.28889e-05
52960574	0	0	0	0	0	52.96	-5.74	0.533333	2.28889e-05
53060522	0	0	0	0	0	53.06	-5.22	0.533333	2.28889e-05
53080516	0	0	0	0	0	53.08	-5.16	0.533333	2.28889e-05
53100530	0	0	0	0	0	53.1	-5.3	0.533333	2.28889e-05
53220558	0	0	0	0	0	53.22	-5.58	0.533333	2.28889e-05
53400422	53.4	-4.22	1.45	4.75719e-05	0.000976457	53.4	-4.22	0.533333	2.28889e-05
53420440	0	0	0	0	0	53.42	-4.4	0.533333	2.28889e-05
53700364	0	0	0	0	0	53.7	-3.64	0.533333	2.28889e-05
53780522	0	0	0	0	0	53.78	-5.22	0.533333	2.28889e-05
53860366	0	0	0	0	0	53.86	-3.66	0.533333	2.28889e-05
53960490	0	0	0	0	0	53.96	-4.9	0.533333	2.28889e-05
53980378	0	0	0	0	0	53.98	-3.78	0.533333	2.28889e-05
54000378	0	0	0	0	0	54	-3.78	0.533333	2.28889e-05
51500570	0	0	0	0	0	51.5	-5.7	0.55	2.36041e-05
51620620	0	0	0	0	0	51.62	-6.2	0.55	2.36041e-05
51640600	0	0	0	0	0	51.64	-6	0.55	2.36041e-05
51640616	51.64	-6.16	2	6.56165e-05	0.00134684	51.64	-6.16	0.55	2.36041e-05
51900668	0	0	0	0	0	51.9	-6.68	0.55	2.36041e-05
51940662	0	0	0	0	0	51.94	-6.62	0.55	2.36041e-05
51940712	0	0	0	0	0	51.94	-7.12	0.55	2.36041e-05
51960578	0	0	0	0	0	51.96	-5.78	0.55	2.36041e-05
52060700	52.06	-7	2.38333	7.8193e-05	0.00160498	52.06	-7	0.55	2.36041e-05
52080658	0	0	0	0	0	52.08	-6.58	0.55	2.36041e-05
52140564	0	0	0	0	0	52.14	-5.64	0.55	2.36041e-05
52140584	0	0	0	0	0	52.14	-5.84	0.55	2.36041e-05
52260486	52.26	-4.86	3.23333	0.00010608	0.00217739	52.26	-4.86	0.55	2.36041e-05
52280486	0	0	0	0	0	52.28	-4.86	0.55	2.36041e-05
52280544	0	0	0	0	0	52.28	-5.44	0.55	2.36041e-05
52320578	0	0	0	0	0	52.32	-5.78	0.55	2.36041e-05
52340486	0	0	0	0	0	52.34	-4.86	0.55	2.36041e-05
52420516	0	0	0	0	0	52.42	-5.16	0.55	2.36041e-05
52520540	0	0	0	0	0	52.52	-5.4	0.55	2.36041e-05
52520550	0	0	0	0	0	52.52	-5.5	0.55	2.36041e-05
52540518	0	0	0	0	0	52.54	-5.18	0.55	2.36041e-05
52580558	0	0	0	0	0	52.58	-5.58	0.55	2.36041e-05
52640500	0	0	0	0	0	52.64	-5	0.55	2.36041e-05
52700568	0	0	0	0	0	52.7	-5.68	0.55	2.36041e-05
52740540	0	0	0	0	0	52.74	-5.4	0.55	2.36041e-05
52740564	0	0	0	0	0	52.74	-5.64	0.55	2.36041e-05
52760532	0	0	0	0	0	52.76	-5.32	0.55	2.36041e-05
52820522	0	0	0	0	0	52.82	-5.22	0.55	2.36041e-05
52840572	0	0	0	0	0	52.84	-5.72	0.55	2.36041e-05
52880564	0	0	0	0	0	52.88	-5.64	0.55	2.36041e-05
52900530	0	0	0	0	0	52.9	-5.3	0.55	2.36041e-05
53160524	0	0	0	0	0	53.16	-5.24	0.55	2.36041e-05
53300506	0	0	0	0	0	53.3	-5.06	0.55	2.36041e-05
53560392	0	0	0	0	0	53.56	-3.92	0.55	2.36041e-05
53580384	0	0	0	0	0	53.58	-3.84	0.55	2.36041e-05
53620390	0	0	0	0	0	53.62	-3.9	0.55	2.36041e-05
53660540	53.66	-5.4	6	0.000196849	0.00404051	53.66	-5.4	0.55	2.36041e-05
53700536	53.7	-5.36	4	0.000131233	0.00269368	53.7	-5.36	0.55	2.36041e-05
53780364	0	0	0	0	0	53.78	-3.64	0.55	2.36041e-05
53780438	0	0	0	0	0	53.78	-4.38	0.55	2.36041e-05
53800516	0	0	0	0	0	53.8	-5.16	0.55	2.36041e-05
53820492	0	0	0	0	0	53.82	-4.92	0.55	2.36041e-05
53900392	0	0	0	0	0	53.9	-3.92	0.55	2.36041e-05
53900394	0	0	0	0	0	53.9	-3.94	0.55	2.36041e-05
53960366	0	0	0	0	0	53.96	-3.66	0.55	2.36041e-05
53980448	0	0	0	0	0	53.98	-4.48	0.55	2.36041e-05
53980482	0	0	0	0	0	53.98	-4.82	0.55	2.36041e-05
53980494	0	0	0	0	0	53.98	-4.94	0.55	2.36041e-05
51540642	0	0	0	0	0	51.54	-6.42	0.566667	2.43194e-05
51580626	0	0	0	0	0	51.58	-6.26	0.566667	2.43194e-05
51720560	0	0	0	0	0	51.72	-5.6	0.566667	2.43194e-05
51780594	0	0	0	0	0	51.78	-5.94	0.566667	2.43194e-05
51800542	0	0	0	0	0	51.8	-5.42	0.566667	2.43194e-05
51820538	0	0	0	0	0	51.82	-5.38	0.566667	2.43194e-05
51820584	0	0	0	0	0	51.82	-5.84	0.566667	2.43194e-05
51920550	0	0	0	0	0	51.92	-5.5	0.566667	2.43194e-05
52000680	0	0	0	0	0	52	-6.8	0.566667	2.43194e-05
52020584	0	0	0	0	0	52.02	-5.84	0.566667	2.43194e-05
52020604	0	0	0	0	0	52.02	-6.04	0.566667	2.43194e-05
52020700	0	0	0	0	0	52.02	-7	0.566667	2.43194e-05
52040738	0	0	0	0	0	52.04	-7.38	0.566667	2.43194e-05
52040740	0	0	0	0	0	52.04	-7.4	0.566667	2.43194e-05
52060708	0	0	0	0	0	52.06	-7.08	0.566667	2.43194e-05
52080486	0	0	0	0	0	52.08	-4.86	0.566667	2.43194e-05
52080614	0	0	0	0	0	52.08	-6.14	0.566667	2.43194e-05
52180476	0	0	0	0	0	52.18	-4.76	0.566667	2.43194e-05
52200534	0	0	0	0	0	52.2	-5.34	0.566667	2.43194e-05
52200746	0	0	0	0	0	52.2	-7.46	0.566667	2.43194e-05
52340588	0	0	0	0	0	52.34	-5.88	0.566667	2.43194e-05
52360518	0	0	0	0	0	52.36	-5.18	0.566667	2.43194e-05
52420600	0	0	0	0	0	52.42	-6	0.566667	2.43194e-05
52520534	0	0	0	0	0	52.52	-5.34	0.566667	2.43194e-05
52520536	0	0	0	0	0	52.52	-5.36	0.566667	2.43194e-05
52560566	0	0	0	0	0	52.56	-5.66	0.566667	2.43194e-05
52580502	0	0	0	0	0	52.58	-5.02	0.566667	2.43194e-05
52620576	0	0	0	0	0	52.62	-5.76	0.566667	2.43194e-05
52620578	0	0	0	0	0	52.62	-5.78	0.566667	2.43194e-05
52680606	0	0	0	0	0	52.68	-6.06	0.566667	2.43194e-05
52720494	0	0	0	0	0	52.72	-4.94	0.566667	2.43194e-05
52740604	0	0	0	0	0	52.74	-6.04	0.566667	2.43194e-05
52800538	0	0	0	0	0	52.8	-5.38	0.566667	2.43194e-05
53040602	0	0	0	0	0	53.04	-6.02	0.566667	2.43194e-05
53440414	0	0	0	0	0	53.44	-4.14	0.566667	2.43194e-05
53480384	0	0	0	0	0	53.48	-3.84	0.566667	2.43194e-05
53480400	0	0	0	0	0	53.48	-4	0.566667	2.43194e-05
53540380	0	0	0	0	0	53.54	-3.8	0.566667	2.43194e-05
53560372	0	0	0	0	0	53.56	-3.72	0.566667	2.43194e-05
53680342	0	0	0	0	0	53.68	-3.42	0.566667	2.43194e-05
53680372	0	0	0	0	0	53.68	-3.72	0.566667	2.43194e-05
53720474	0	0	0	0	0	53.72	-4.74	0.566667	2.43194e-05
53740468	0	0	0	0	0	53.74	-4.68	0.566667	2.43194e-05
53760458	0	0	0	0	0	53.76	-4.58	0.566667	2.43194e-05
53780434	0	0	0	0	0	53.78	-4.34	0.566667	2.43194e-05
53820498	0	0	0	0	0	53.82	-4.98	0.566667	2.43194e-05
53840400	0	0	0	0	0	53.84	-4	0.566667	2.43194e-05
53980436	0	0	0	0	0	53.98	-4.36	0.566667	2.43194e-05
54000462	0	0	0	0	0	54	-4.62	0.566667	2.43194e-05
54000464	0	0	0	0	0	54	-4.64	0.566667	2.43194e-05
54020388	0	0	0	0	0	54.02	-3.88	0.566667	2.43194e-05
54020478	0	0	0	0	0	54.02	-4.78	0.566667	2.43194e-05
54060478	0	0	0	0	0	54.06	-4.78	0.566667	2.43194e-05
51400434	0	0	0	0	0	51.4	-4.34	0.583333	2.50347e-05
51600660	0	0	0	0	0	51.6	-6.6	0.583333	2.50347e-05
51760594	0	0	0	0	0	51.76	-5.94	0.583333	2.50347e-05
51800540	0	0	0	0	0	51.8	-5.4	0.583333	2.50347e-05
51960684	0	0	0	0	0	51.96	-6.84	0.583333	2.50347e-05
51980602	0	0	0	0	0	51.98	-6.02	0.583333	2.50347e-05
51980672	0	0	0	0	0	51.98	-6.72	0.583333	2.50347e-05
52020582	0	0	0	0	0	52.02	-5.82	0.583333	2.50347e-05
52020742	0	0	0	0	0	52.02	-7.42	0.583333	2.50347e-05
52040596	0	0	0	0	0	52.04	-5.96	0.583333	2.50347e-05
52040742	0	0	0	0	0	52.04	-7.42	0.583333	2.50347e-05
52100596	0	0	0	0	0	52.1	-5.96	0.583333	2.50347e-05
52100600	0	0	0	0	0	52.1	-6	0.583333	2.50347e-05
52120596	0	0	0	0	0	52.12	-5.96	0.583333	2.50347e-05
52260580	0	0	0	0	0	52.26	-5.8	0.583333	2.50347e-05
52300508	0	0	0	0	0	52.3	-5.08	0.583333	2.50347e-05
52300522	0	0	0	0	0	52.3	-5.22	0.583333	2.50347e-05
52340514	0	0	0	0	0	52.34	-5.14	0.583333	2.50347e-05
52360562	0	0	0	0	0	52.36	-5.62	0.583333	2.50347e-05
52380516	0	0	0	0	0	52.38	-5.16	0.583333	2.50347e-05
52400608	0	0	0	0	0	52.4	-6.08	0.583333	2.50347e-05
52420536	0	0	0	0	0	52.42	-5.36	0.583333	2.50347e-05
52420626	0	0	0	0	0	52.42	-6.26	0.583333	2.50347e-05
52480506	0	0	0	0	0	52.48	-5.06	0.583333	2.50347e-05
52540504	0	0	0	0	0	52.54	-5.04	0.583333	2.50347e-05
52580598	0	0	0	0	0	52.58	-5.98	0.583333	2.50347e-05
52600592	0	0	0	0	0	52.6	-5.92	0.583333	2.50347e-05
52660492	0	0	0	0	0	52.66	-4.92	0.583333	2.50347e-05
52680612	0	0	0	0	0	52.68	-6.12	0.583333	2.50347e-05
52720508	0	0	0	0	0	52.72	-5.08	0.583333	2.50347e-05
52720602	52.72	-6.02	2	6.56165e-05	0.00134684	52.72	-6.02	0.583333	2.50347e-05
52760608	0	0	0	0	0	52.76	-6.08	0.583333	2.50347e-05
52800524	0	0	0	0	0	52.8	-5.24	0.583333	2.50347e-05
52900562	0	0	0	0	0	52.9	-5.62	0.583333	2.50347e-05
52900572	0	0	0	0	0	52.9	-5.72	0.583333	2.50347e-05
53100586	53.1	-5.86	1.98333	6.50697e-05	0.00133561	53.1	-5.86	0.583333	2.50347e-05
53180464	0	0	0	0	0	53.18	-4.64	0.583333	2.50347e-05
53520564	0	0	0	0	0	53.52	-5.64	0.583333	2.50347e-05
53540558	53.54	-5.58	4	0.000131233	0.00269368	53.54	-5.58	0.583333	2.50347e-05
53740472	0	0	0	0	0	53.74	-4.72	0.583333	2.50347e-05
53760534	53.76	-5.34	6	0.000196849	0.00404051	53.76	-5.34	0.583333	2.50347e-05
53800498	0	0	0	0	0	53.8	-4.98	0.583333	2.50347e-05
53980434	0	0	0	0	0	53.98	-4.34	0.583333	2.50347e-05
53980456	0	0	0	0	0	53.98	-4.56	0.583333	2.50347e-05
54060496	0	0	0	0	0	54.06	-4.96	0.583333	2.50347e-05
51540516	0	0	0	0	0	51.54	-5.16	0.6	2.575e-05
51640606	0	0	0	0	0	51.64	-6.06	0.6	2.575e-05
51740524	0	0	0	0	0	51.74	-5.24	0.6	2.575e-05
51740552	0	0	0	0	0	51.74	-5.52	0.6	2.575e-05
51760546	0	0	0	0	0	51.76	-5.46	0.6	2.575e-05
51880608	0	0	0	0	0	51.88	-6.08	0.6	2.575e-05
51900546	0	0	0	0	0	51.9	-5.46	0.6	2.575e-05
51940580	0	0	0	0	0	51.94	-5.8	0.6	2.575e-05
51960706	0	0	0	0	0	51.96	-7.06	0.6	2.575e-05
52100564	0	0	0	0	0	52.1	-5.64	0.6	2.575e-05
52160510	52.16	-5.1	2	6.56165e-05	0.00134684	52.16	-5.1	0.6	2.575e-05
52180556	0	0	0	0	0	52.18	-5.56	0.6	2.575e-05
52180558	0	0	0	0	0	52.18	-5.58	0.6	2.575e-05
52260586	0	0	0	0	0	52.26	-5.86	0.6	2.575e-05
52280560	0	0	0	0	0	52.28	-5.6	0.6	2.575e-05
52300486	0	0	0	0	0	52.3	-4.86	0.6	2.575e-05
52320486	0	0	0	0	0	52.32	-4.86	0.6	2.575e-05
52320536	0	0	0	0	0	52.32	-5.36	0.6	2.575e-05
52360486	0	0	0	0	0	52.36	-4.86	0.6	2.575e-05
52380560	0	0	0	0	0	52.38	-5.6	0.6	2.575e-05
52420532	0	0	0	0	0	52.42	-5.32	0.6	2.575e-05
52500532	0	0	0	0	0	52.5	-5.32	0.6	2.575e-05
52560484	52.56	-4.84	4.96667	0.000162948	0.00334465	52.56	-4.84	0.6	2.575e-05
52560584	0	0	0	0	0	52.56	-5.84	0.6	2.575e-05
52580600	0	0	0	0	0	52.58	-6	0.6	2.575e-05
52680570	0	0	0	0	0	52.68	-5.7	0.6	2.575e-05
52700482	0	0	0	0	0	52.7	-4.82	0.6	2.575e-05
52700496	0	0	0	0	0	52.7	-4.96	0.6	2.575e-05
52720540	0	0	0	0	0	52.72	-5.4	0.6	2.575e-05
52760534	0	0	0	0	0	52.76	-5.34	0.6	2.575e-05
52760554	0	0	0	0	0	52.76	-5.54	0.6	2.575e-05
52800518	0	0	0	0	0	52.8	-5.18	0.6	2.575e-05
52840604	0	0	0	0	0	52.84	-6.04	0.6	2.575e-05
52920558	0	0	0	0	0	52.92	-5.58	0.6	2.575e-05
52940524	0	0	0	0	0	52.94	-5.24	0.6	2.575e-05
52940530	0	0	0	0	0	52.94	-5.3	0.6	2.575e-05
52940540	0	0	0	0	0	52.94	-5.4	0.6	2.575e-05
52940574	0	0	0	0	0	52.94	-5.74	0.6	2.575e-05
53060570	0	0	0	0	0	53.06	-5.7	0.6	2.575e-05
53120516	0	0	0	0	0	53.12	-5.16	0.6	2.575e-05
53400418	0	0	0	0	0	53.4	-4.18	0.6	2.575e-05
53440402	0	0	0	0	0	53.44	-4.02	0.6	2.575e-05
53500386	0	0	0	0	0	53.5	-3.86	0.6	2.575e-05
53560574	53.56	-5.74	2	6.56165e-05	0.00134684	53.56	-5.74	0.6	2.575e-05
53660366	0	0	0	0	0	53.66	-3.66	0.6	2.575e-05
53660368	0	0	0	0	0	53.66	-3.68	0.6	2.575e-05
53700466	0	0	0	0	0	53.7	-4.66	0.6	2.575e-05
53740330	0	0	0	0	0	53.74	-3.3	0.6	2.575e-05
53960446	0	0	0	0	0	53.96	-4.46	0.6	2.575e-05
53980476	0	0	0	0	0	53.98	-4.76	0.6	2.575e-05
54000476	0	0	0	0	0	54	-4.76	0.6	2.575e-05
54040504	0	0	0	0	0	54.04	-5.04	0.6	2.575e-05
51520572	0	0	0	0	0	51.52	-5.72	0.616667	2.64652e-05
51860578	0	0	0	0	0	51.86	-5.78	0.616667	2.64652e-05
51980600	0	0	0	0	0	51.98	-6	0.616667	2.64652e-05
52000548	0	0	0	0	0	52	-5.48	0.616667	2.64652e-05
52020554	0	0	0	0	0	52.02	-5.54	0.616667	2.64652e-05
52080494	0	0	0	0	0	52.08	-4.94	0.616667	2.64652e-05
52080674	0	0	0	0	0	52.08	-6.74	0.616667	2.64652e-05
52100682	0	0	0	0	0	52.1	-6.82	0.616667	2.64652e-05
52200540	0	0	0	0	0	52.2	-5.4	0.616667	2.64652e-05
52340508	0	0	0	0	0	52.34	-5.08	0.616667	2.64652e-05
52360542	0	0	0	0	0	52.36	-5.42	0.616667	2.64652e-05
52400558	0	0	0	0	0	52.4	-5.58	0.616667	2.64652e-05
52420568	0	0	0	0	0	52.42	-5.68	0.616667	2.64652e-05
52440506	0	0	0	0	0	52.44	-5.06	0.616667	2.64652e-05
52440576	0	0	0	0	0	52.44	-5.76	0.616667	2.64652e-05
52460514	0	0	0	0	0	52.46	-5.14	0.616667	2.64652e-05
52520530	0	0	0	0	0	52.52	-5.3	0.616667	2.64652e-05
52620500	0	0	0	0	0	52.62	-5	0.616667	2.64652e-05
52640496	0	0	0	0	0	52.64	-4.96	0.616667	2.64652e-05
52680608	52.68	-6.08	12	0.000393699	0.00808103	52.68	-6.08	0.616667	2.64652e-05
52780536	0	0	0	0	0	52.78	-5.36	0.616667	2.64652e-05
52840602	0	0	0	0	0	52.84	-6.02	0.616667	2.64652e-05
52860482	0	0	0	0	0	52.86	-4.82	0.616667	2.64652e-05
52900538	0	0	0	0	0	52.9	-5.38	0.616667	2.64652e-05
52980514	0	0	0	0	0	52.98	-5.14	0.616667	2.64652e-05
53100596	0	0	0	0	0	53.1	-5.96	0.616667	2.64652e-05
53140468	0	0	0	0	0	53.14	-4.68	0.616667	2.64652e-05
53280466	0	0	0	0	0	53.28	-4.66	0.616667	2.64652e-05
53380508	0	0	0	0	0	53.38	-5.08	0.616667	2.64652e-05
53400458	53.4	-4.58	4	0.000131233	0.00269368	53.4	-4.58	0.616667	2.64652e-05
53440384	0	0	0	0	0	53.44	-3.84	0.616667	2.64652e-05
53520404	0	0	0	0	0	53.52	-4.04	0.616667	2.64652e-05
53640348	0	0	0	0	0	53.64	-3.48	0.616667	2.64652e-05
53640384	0	0	0	0	0	53.64	-3.84	0.616667	2.64652e-05
53700542	53.7	-5.42	2	6.56165e-05	0.00134684	53.7	-5.42	0.616667	2.64652e-05
53760528	53.76	-5.28	6	0.000196849	0.00404051	53.76	-5.28	0.616667	2.64652e-05
53800490	0	0	0	0	0	53.8	-4.9	0.616667	2.64652e-05
53800502	0	0	0	0	0	53.8	-5.02	0.616667	2.64652e-05
53820404	0	0	0	0	0	53.82	-4.04	0.616667	2.64652e-05
53880498	0	0	0	0	0	53.88	-4.98	0.616667	2.64652e-05
53940348	0	0	0	0	0	53.94	-3.48	0.616667	2.64652e-05
53940352	0	0	0	0	0	53.94	-3.52	0.616667	2.64652e-05
53980438	0	0	0	0	0	53.98	-4.38	0.616667	2.64652e-05
54000486	0	0	0	0	0	54	-4.86	0.616667	2.64652e-05
54060484	0	0	0	0	0	54.06	-4.84	0.616667	2.64652e-05
51260448	0	0	0	0	0	51.26	-4.48	0.633333	2.71805e-05
51420436	0	0	0	0	0	51.42	-4.36	0.633333	2.71805e-05
51560526	0	0	0	0	0	51.56	-5.26	0.633333	2.71805e-05
51660572	0	0	0	0	0	51.66	-5.72	0.633333	2.71805e-05
51760606	51.76	-6.06	3	9.84247e-05	0.00202026	51.76	-6.06	0.633333	2.71805e-05
51880558	0	0	0	0	0	51.88	-5.58	0.633333	2.71805e-05
51900560	0	0	0	0	0	51.9	-5.6	0.633333	2.71805e-05
51920602	0	0	0	0	0	51.92	-6.02	0.633333	2.71805e-05
51980546	0	0	0	0	0	51.98	-5.46	0.633333	2.71805e-05
52000558	0	0	0	0	0	52	-5.58	0.633333	2.71805e-05
52000596	0	0	0	0	0	52	-5.96	0.633333	2.71805e-05
52060660	0	0	0	0	0	52.06	-6.6	0.633333	2.71805e-05
52220564	0	0	0	0	0	52.22	-5.64	0.633333	2.71805e-05
52240590	0	0	0	0	0	52.24	-5.9	0.633333	2.71805e-05
52280588	0	0	0	0	0	52.28	-5.88	0.633333	2.71805e-05
52300526	0	0	0	0	0	52.3	-5.26	0.633333	2.71805e-05
52380552	0	0	0	0	0	52.38	-5.52	0.633333	2.71805e-05
52400618	0	0	0	0	0	52.4	-6.18	0.633333	2.71805e-05
52420544	0	0	0	0	0	52.42	-5.44	0.633333	2.71805e-05
52420580	0	0	0	0	0	52.42	-5.8	0.633333	2.71805e-05
52500534	0	0	0	0	0	52.5	-5.34	0.633333	2.71805e-05
52500612	0	0	0	0	0	52.5	-6.12	0.633333	2.71805e-05
52520508	0	0	0	0	0	52.52	-5.08	0.633333	2.71805e-05
52540564	0	0	0	0	0	52.54	-5.64	0.633333	2.71805e-05
52560568	0	0	0	0	0	52.56	-5.68	0.633333	2.71805e-05
52560588	0	0	0	0	0	52.56	-5.88	0.633333	2.71805e-05
52600610	0	0	0	0	0	52.6	-6.1	0.633333	2.71805e-05
52640608	0	0	0	0	0	52.64	-6.08	0.633333	2.71805e-05
52940522	0	0	0	0	0	52.94	-5.22	0.633333	2.71805e-05
53020532	0	0	0	0	0	53.02	-5.32	0.633333	2.71805e-05
53100468	0	0	0	0	0	53.1	-4.68	0.633333	2.71805e-05
53120594	53.12	-5.94	4	0.000131233	0.00269368	53.12	-5.94	0.633333	2.71805e-05
53140596	0	0	0	0	0	53.14	-5.96	0.633333	2.71805e-05
53180532	0	0	0	0	0	53.18	-5.32	0.633333	2.71805e-05
53320508	0	0	0	0	0	53.32	-5.08	0.633333	2.71805e-05
53540384	0	0	0	0	0	53.54	-3.84	0.633333	2.71805e-05
53560400	0	0	0	0	0	53.56	-4	0.633333	2.71805e-05
53740352	0	0	0	0	0	53.74	-3.52	0.633333	2.71805e-05
53820348	0	0	0	0	0	53.82	-3.48	0.633333	2.71805e-05
53920506	0	0	0	0	0	53.92	-5.06	0.633333	2.71805e-05
53960512	0	0	0	0	0	53.96	-5.12	0.633333	2.71805e-05
53980440	0	0	0	0	0	53.98	-4.4	0.633333	2.71805e-05
54060488	0	0	0	0	0	54.06	-4.88	0.633333	2.71805e-05
51300442	0	0	0	0	0	51.3	-4.42	0.65	2.78958e-05
51900572	0	0	0	0	0	51.9	-5.72	0.65	2.78958e-05
51900596	0	0	0	0	0	51.9	-5.96	0.65	2.78958e-05
51900632	0	0	0	0	0	51.9	-6.32	0.65	2.78958e-05
51920594	0	0	0	0	0	51.92	-5.94	0.65	2.78958e-05
52020668	0	0	0	0	0	52.02	-6.68	0.65	2.78958e-05
52140476	0	0	0	0	0	52.14	-4.76	0.65	2.78958e-05
52200592	0	0	0	0	0	52.2	-5.92	0.65	2.78958e-05
52220510	0	0	0	0	0	52.22	-5.1	0.65	2.78958e-05
52380574	0	0	0	0	0	52.38	-5.74	0.65	2.78958e-05
52460528	0	0	0	0	0	52.46	-5.28	0.65	2.78958e-05
52480550	0	0	0	0	0	52.48	-5.5	0.65	2.78958e-05
52520504	0	0	0	0	0	52.52	-5.04	0.65	2.78958e-05
52560538	52.56	-5.38	1	3.28082e-05	0.000673419	52.56	-5.38	0.65	2.78958e-05
52600612	0	0	0	0	0	52.6	-6.12	0.65	2.78958e-05
52660476	0	0	0	0	0	52.66	-4.76	0.65	2.78958e-05
52900528	0	0	0	0	0	52.9	-5.28	0.65	2.78958e-05
52960516	0	0	0	0	0	52.96	-5.16	0.65	2.78958e-05
53000532	0	0	0	0	0	53	-5.32	0.65	2.78958e-05
53020470	0	0	0	0	0	53.02	-4.7	0.65	2.78958e-05
53220518	0	0	0	0	0	53.22	-5.18	0.65	2.78958e-05
53380510	0	0	0	0	0	53.38	-5.1	0.65	2.78958e-05
53400398	0	0	0	0	0	53.4	-3.98	0.65	2.78958e-05
53820500	0	0	0	0	0	53.82	-5	0.65	2.78958e-05
53960476	0	0	0	0	0	53.96	-4.76	0.65	2.78958e-05
53960504	0	0	0	0	0	53.96	-5.04	0.65	2.78958e-05
54060486	0	0	0	0	0	54.06	-4.86	0.65	2.78958e-05
51480486	0	0	0	0	0	51.48	-4.86	0.666667	2.86111e-05
51580534	0	0	0	0	0	51.58	-5.34	0.666667	2.86111e-05
51840612	51.84	-6.12	1.85	6.06952e-05	0.00124582	51.84	-6.12	0.666667	2.86111e-05
51920584	0	0	0	0	0	51.92	-5.84	0.666667	2.86111e-05
51960566	0	0	0	0	0	51.96	-5.66	0.666667	2.86111e-05
51980674	51.98	-6.74	1.65	5.41336e-05	0.00111114	51.98	-6.74	0.666667	2.86111e-05
52140568	0	0	0	0	0	52.14	-5.68	0.666667	2.86111e-05
52160602	0	0	0	0	0	52.16	-6.02	0.666667	2.86111e-05
52160620	0	0	0	0	0	52.16	-6.2	0.666667	2.86111e-05
52320542	0	0	0	0	0	52.32	-5.42	0.666667	2.86111e-05
52440552	0	0	0	0	0	52.44	-5.52	0.666667	2.86111e-05
52620616	0	0	0	0	0	52.62	-6.16	0.666667	2.86111e-05
52640540	0	0	0	0	0	52.64	-5.4	0.666667	2.86111e-05
52640542	0	0	0	0	0	52.64	-5.42	0.666667	2.86111e-05
52720484	0	0	0	0	0	52.72	-4.84	0.666667	2.86111e-05
52760488	0	0	0	0	0	52.76	-4.88	0.666667	2.86111e-05
53080534	0	0	0	0	0	53.08	-5.34	0.666667	2.86111e-05
53480412	53.48	-4.12	5.91667	0.000194115	0.00398439	53.48	-4.12	0.666667	2.86111e-05
53640374	0	0	0	0	0	53.64	-3.74	0.666667	2.86111e-05
53640380	0	0	0	0	0	53.64	-3.8	0.666667	2.86111e-05
51920578	0	0	0	0	0	51.92	-5.78	0.683333	2.93264e-05
51960584	0	0	0	0	0	51.96	-5.84	0.683333	2.93264e-05
52000594	52	-5.94	1	3.28082e-05	0.000673419	52	-5.94	0.683333	2.93264e-05
52020546	0	0	0	0	0	52.02	-5.46	0.683333	2.93264e-05
52020562	0	0	0	0	0	52.02	-5.62	0.683333	2.93264e-05
52040562	0	0	0	0	0	52.04	-5.62	0.683333	2.93264e-05
52060560	0	0	0	0	0	52.06	-5.6	0.683333	2.93264e-05
52120552	0	0	0	0	0	52.12	-5.52	0.683333	2.93264e-05
52300580	0	0	0	0	0	52.3	-5.8	0.683333	2.93264e-05
52560504	0	0	0	0	0	52.56	-5.04	0.683333	2.93264e-05
52620542	0	0	0	0	0	52.62	-5.42	0.683333	2.93264e-05
52620582	0	0	0	0	0	52.62	-5.82	0.683333	2.93264e-05
52660540	0	0	0	0	0	52.66	-5.4	0.683333	2.93264e-05
53200594	0	0	0	0	0	53.2	-5.94	0.683333	2.93264e-05
53620366	0	0	0	0	0	53.62	-3.66	0.683333	2.93264e-05
53660344	0	0	0	0	0	53.66	-3.44	0.683333	2.93264e-05
53740536	53.74	-5.36	2	6.56165e-05	0.00134684	53.74	-5.36	0.683333	2.93264e-05
53760388	0	0	0	0	0	53.76	-3.88	0.683333	2.93264e-05
53920490	0	0	0	0	0	53.92	-4.9	0.683333	2.93264e-05
51280444	0	0	0	0	0	51.28	-4.44	0.7	3.00416e-05
51580658	51.58	-6.58	4	0.000131233	0.00269368	51.58	-6.58	0.7	3.00416e-05
51640574	0	0	0	0	0	51.64	-5.74	0.7	3.00416e-05
51840606	0	0	0	0	0	51.84	-6.06	0.7	3.00416e-05
51960596	0	0	0	0	0	51.96	-5.96	0.7	3.00416e-05
51980594	0	0	0	0	0	51.98	-5.94	0.7	3.00416e-05
52120594	0	0	0	0	0	52.12	-5.94	0.7	3.00416e-05
52400580	0	0	0	0	0	52.4	-5.8	0.7	3.00416e-05
52440554	0	0	0	0	0	52.44	-5.54	0.7	3.00416e-05
52560516	0	0	0	0	0	52.56	-5.16	0.7	3.00416e-05
52560546	0	0	0	0	0	52.56	-5.46	0.7	3.00416e-05
52680532	0	0	0	0	0	52.68	-5.32	0.7	3.00416e-05
52740606	52.74	-6.06	10	0.000328082	0.00673419	52.74	-6.06	0.7	3.00416e-05
52940474	0	0	0	0	0	52.94	-4.74	0.7	3.00416e-05
53160518	0	0	0	0	0	53.16	-5.18	0.7	3.00416e-05
53400384	0	0	0	0	0	53.4	-3.84	0.7	3.00416e-05
53420392	0	0	0	0	0	53.42	-3.92	0.7	3.00416e-05
53440436	0	0	0	0	0	53.44	-4.36	0.7	3.00416e-05
53900364	0	0	0	0	0	53.9	-3.64	0.7	3.00416e-05
53920382	0	0	0	0	0	53.92	-3.82	0.7	3.00416e-05
51300440	0	0	0	0	0	51.3	-4.4	0.716667	3.07569e-05
51520634	51.52	-6.34	2	6.56165e-05	0.00134684	51.52	-6.34	0.716667	3.07569e-05
51840586	0	0	0	0	0	51.84	-5.86	0.716667	3.07569e-05
51860596	0	0	0	0	0	51.86	-5.96	0.716667	3.07569e-05
51940592	0	0	0	0	0	51.94	-5.92	0.716667	3.07569e-05
52520610	0	0	0	0	0	52.52	-6.1	0.716667	3.07569e-05
52840526	0	0	0	0	0	52.84	-5.26	0.716667	3.07569e-05
53060468	0	0	0	0	0	53.06	-4.68	0.716667	3.07569e-05
53240512	0	0	0	0	0	53.24	-5.12	0.716667	3.07569e-05
53460392	0	0	0	0	0	53.46	-3.92	0.716667	3.07569e-05
53480398	0	0	0	0	0	53.48	-3.98	0.716667	3.07569e-05
53740366	0	0	0	0	0	53.74	-3.66	0.716667	3.07569e-05
51700574	0	0	0	0	0	51.7	-5.74	0.733333	3.14722e-05
52000562	0	0	0	0	0	52	-5.62	0.733333	3.14722e-05
52020566	0	0	0	0	0	52.02	-5.66	0.733333	3.14722e-05
53420404	0	0	0	0	0	53.42	-4.04	0.733333	3.14722e-05
53640378	0	0	0	0	0	53.64	-3.78	0.733333	3.14722e-05
53660346	0	0	0	0	0	53.66	-3.46	0.733333	3.14722e-05
53860376	0	0	0	0	0	53.86	-3.76	0.733333	3.14722e-05
53940362	0	0	0	0	0	53.94	-3.62	0.733333	3.14722e-05
53960362	0	0	0	0	0	53.96	-3.62	0.733333	3.14722e-05
54000372	0	0	0	0	0	54	-3.72	0.733333	3.14722e-05
51400468	51.4	-4.68	15.9833	0.000524385	0.0107635	51.4	-4.68	0.75	3.21875e-05
51440454	0	0	0	0	0	51.44	-4.54	0.75	3.21875e-05
51740574	0	0	0	0	0	51.74	-5.74	0.75	3.21875e-05
51840570	0	0	0	0	0	51.84	-5.7	0.75	3.21875e-05
52040550	0	0	0	0	0	52.04	-5.5	0.75	3.21875e-05
52060672	0	0	0	0	0	52.06	-6.72	0.75	3.21875e-05
52220556	0	0	0	0	0	52.22	-5.56	0.75	3.21875e-05
52380544	0	0	0	0	0	52.38	-5.44	0.75	3.21875e-05
52560524	0	0	0	0	0	52.56	-5.24	0.75	3.21875e-05
52700610	52.7	-6.1	2	6.56165e-05	0.00134684	52.7	-6.1	0.75	3.21875e-05
53200518	0	0	0	0	0	53.2	-5.18	0.75	3.21875e-05
53440434	0	0	0	0	0	53.44	-4.34	0.75	3.21875e-05
53460404	0	0	0	0	0	53.46	-4.04	0.75	3.21875e-05
53520382	0	0	0	0	0	53.52	-3.82	0.75	3.21875e-05
53580370	0	0	0	0	0	53.58	-3.7	0.75	3.21875e-05
53680384	0	0	0	0	0	53.68	-3.84	0.75	3.21875e-05
53960494	0	0	0	0	0	53.96	-4.94	0.75	3.21875e-05
54040390	0	0	0	0	0	54.04	-3.9	0.75	3.21875e-05
51540632	0	0	0	0	0	51.54	-6.32	0.766667	3.29027e-05
51920536	0	0	0	0	0	51.92	-5.36	0.766667	3.29027e-05
51960686	0	0	0	0	0	51.96	-6.86	0.766667	3.29027e-05
51980592	0	0	0	0	0	51.98	-5.92	0.766667	3.29027e-05
52000580	0	0	0	0	0	52	-5.8	0.766667	3.29027e-05
52100664	0	0	0	0	0	52.1	-6.64	0.766667	3.29027e-05
52440548	0	0	0	0	0	52.44	-5.48	0.766667	3.29027e-05
52520544	0	0	0	0	0	52.52	-5.44	0.766667	3.29027e-05
52520556	0	0	0	0	0	52.52	-5.56	0.766667	3.29027e-05
52560544	0	0	0	0	0	52.56	-5.44	0.766667	3.29027e-05
52600538	0	0	0	0	0	52.6	-5.38	0.766667	3.29027e-05
52800584	0	0	0	0	0	52.8	-5.84	0.766667	3.29027e-05
52820484	0	0	0	0	0	52.82	-4.84	0.766667	3.29027e-05
52960520	0	0	0	0	0	52.96	-5.2	0.766667	3.29027e-05
53420384	0	0	0	0	0	53.42	-3.84	0.766667	3.29027e-05
53800384	0	0	0	0	0	53.8	-3.84	0.766667	3.29027e-05
51900532	0	0	0	0	0	51.9	-5.32	0.783333	3.3618e-05
51920712	0	0	0	0	0	51.92	-7.12	0.783333	3.3618e-05
52020508	0	0	0	0	0	52.02	-5.08	0.783333	3.3618e-05
52060670	0	0	0	0	0	52.06	-6.7	0.783333	3.3618e-05
52080714	0	0	0	0	0	52.08	-7.14	0.783333	3.3618e-05
52140468	0	0	0	0	0	52.14	-4.68	0.783333	3.3618e-05
52160658	0	0	0	0	0	52.16	-6.58	0.783333	3.3618e-05
52240550	0	0	0	0	0	52.24	-5.5	0.783333	3.3618e-05
52340578	0	0	0	0	0	52.34	-5.78	0.783333	3.3618e-05
52360520	0	0	0	0	0	52.36	-5.2	0.783333	3.3618e-05
52400504	0	0	0	0	0	52.4	-5.04	0.783333	3.3618e-05
52480626	52.48	-6.26	8	0.000262466	0.00538735	52.48	-6.26	0.783333	3.3618e-05
52500564	0	0	0	0	0	52.5	-5.64	0.783333	3.3618e-05
52520546	0	0	0	0	0	52.52	-5.46	0.783333	3.3618e-05
52560604	0	0	0	0	0	52.56	-6.04	0.783333	3.3618e-05
52580596	0	0	0	0	0	52.58	-5.96	0.783333	3.3618e-05
52680560	0	0	0	0	0	52.68	-5.6	0.783333	3.3618e-05
52680592	0	0	0	0	0	52.68	-5.92	0.783333	3.3618e-05
52980546	0	0	0	0	0	52.98	-5.46	0.783333	3.3618e-05
53120570	0	0	0	0	0	53.12	-5.7	0.783333	3.3618e-05
53420396	0	0	0	0	0	53.42	-3.96	0.783333	3.3618e-05
53480396	53.48	-3.96	4	0.000131233	0.00269368	53.48	-3.96	0.783333	3.3618e-05
53500390	0	0	0	0	0	53.5	-3.9	0.783333	3.3618e-05
53620544	53.62	-5.44	2	6.56165e-05	0.00134684	53.62	-5.44	0.783333	3.3618e-05
53880368	0	0	0	0	0	53.88	-3.68	0.783333	3.3618e-05
53920502	0	0	0	0	0	53.92	-5.02	0.783333	3.3618e-05
53980490	0	0	0	0	0	53.98	-4.9	0.783333	3.3618e-05
51560646	0	0	0	0	0	51.56	-6.46	0.8	3.43333e-05
51900540	0	0	0	0	0	51.9	-5.4	0.8	3.43333e-05
51960682	51.96	-6.82	2	6.56165e-05	0.00134684	51.96	-6.82	0.8	3.43333e-05
51960732	0	0	0	0	0	51.96	-7.32	0.8	3.43333e-05
51980510	0	0	0	0	0	51.98	-5.1	0.8	3.43333e-05
51980680	0	0	0	0	0	51.98	-6.8	0.8	3.43333e-05
52000736	0	0	0	0	0	52	-7.36	0.8	3.43333e-05
52020598	0	0	0	0	0	52.02	-5.98	0.8	3.43333e-05
52040708	0	0	0	0	0	52.04	-7.08	0.8	3.43333e-05
52060690	0	0	0	0	0	52.06	-6.9	0.8	3.43333e-05
52080656	0	0	0	0	0	52.08	-6.56	0.8	3.43333e-05
52080660	0	0	0	0	0	52.08	-6.6	0.8	3.43333e-05
52140624	0	0	0	0	0	52.14	-6.24	0.8	3.43333e-05
52240484	52.24	-4.84	2	6.56165e-05	0.00134684	52.24	-4.84	0.8	3.43333e-05
52240596	0	0	0	0	0	52.24	-5.96	0.8	3.43333e-05
52280582	0	0	0	0	0	52.28	-5.82	0.8	3.43333e-05
52440526	0	0	0	0	0	52.44	-5.26	0.8	3.43333e-05
52440528	0	0	0	0	0	52.44	-5.28	0.8	3.43333e-05
52540500	0	0	0	0	0	52.54	-5	0.8	3.43333e-05
52900532	0	0	0	0	0	52.9	-5.32	0.8	3.43333e-05
53420570	0	0	0	0	0	53.42	-5.7	0.8	3.43333e-05
53440570	0	0	0	0	0	53.44	-5.7	0.8	3.43333e-05
53580372	0	0	0	0	0	53.58	-3.72	0.8	3.43333e-05
53660384	0	0	0	0	0	53.66	-3.84	0.8	3.43333e-05
53820362	0	0	0	0	0	53.82	-3.62	0.8	3.43333e-05
53860496	0	0	0	0	0	53.86	-4.96	0.8	3.43333e-05
54040474	0	0	0	0	0	54.04	-4.74	0.8	3.43333e-05
51520514	0	0	0	0	0	51.52	-5.14	0.816667	3.50486e-05
51660660	0	0	0	0	0	51.66	-6.6	0.816667	3.50486e-05
51860536	0	0	0	0	0	51.86	-5.36	0.816667	3.50486e-05
51880534	0	0	0	0	0	51.88	-5.34	0.816667	3.50486e-05
51960688	0	0	0	0	0	51.96	-6.88	0.816667	3.50486e-05
51980612	0	0	0	0	0	51.98	-6.12	0.816667	3.50486e-05
51980734	51.98	-7.34	6	0.000196849	0.00404051	51.98	-7.34	0.816667	3.50486e-05
52000610	0	0	0	0	0	52	-6.1	0.816667	3.50486e-05
52020570	0	0	0	0	0	52.02	-5.7	0.816667	3.50486e-05
52060558	0	0	0	0	0	52.06	-5.58	0.816667	3.50486e-05
52060694	52.06	-6.94	1.31667	4.31975e-05	0.000886668	52.06	-6.94	0.816667	3.50486e-05
52120610	0	0	0	0	0	52.12	-6.1	0.816667	3.50486e-05
52220482	0	0	0	0	0	52.22	-4.82	0.816667	3.50486e-05
52260574	0	0	0	0	0	52.26	-5.74	0.816667	3.50486e-05
52260578	0	0	0	0	0	52.26	-5.78	0.816667	3.50486e-05
52340532	0	0	0	0	0	52.34	-5.32	0.816667	3.50486e-05
52380564	0	0	0	0	0	52.38	-5.64	0.816667	3.50486e-05
52440490	0	0	0	0	0	52.44	-4.9	0.816667	3.50486e-05
52480614	0	0	0	0	0	52.48	-6.14	0.816667	3.50486e-05
52520538	0	0	0	0	0	52.52	-5.38	0.816667	3.50486e-05
52560596	0	0	0	0	0	52.56	-5.96	0.816667	3.50486e-05
52680496	0	0	0	0	0	52.68	-4.96	0.816667	3.50486e-05
52760530	0	0	0	0	0	52.76	-5.3	0.816667	3.50486e-05
52780540	0	0	0	0	0	52.78	-5.4	0.816667	3.50486e-05
53120522	0	0	0	0	0	53.12	-5.22	0.816667	3.50486e-05
53380570	0	0	0	0	0	53.38	-5.7	0.816667	3.50486e-05
53580396	0	0	0	0	0	53.58	-3.96	0.816667	3.50486e-05
53840510	0	0	0	0	0	53.84	-5.1	0.816667	3.50486e-05
53960360	0	0	0	0	0	53.96	-3.6	0.816667	3.50486e-05
53980360	0	0	0	0	0	53.98	-3.6	0.816667	3.50486e-05
51540514	0	0	0	0	0	51.54	-5.14	0.833333	3.57638e-05
51940630	0	0	0	0	0	51.94	-6.3	0.833333	3.57638e-05
52000700	0	0	0	0	0	52	-7	0.833333	3.57638e-05
52020550	0	0	0	0	0	52.02	-5.5	0.833333	3.57638e-05
52020738	0	0	0	0	0	52.02	-7.38	0.833333	3.57638e-05
52040484	0	0	0	0	0	52.04	-4.84	0.833333	3.57638e-05
52060490	0	0	0	0	0	52.06	-4.9	0.833333	3.57638e-05
52060706	0	0	0	0	0	52.06	-7.06	0.833333	3.57638e-05
52080664	0	0	0	0	0	52.08	-6.64	0.833333	3.57638e-05
52280636	0	0	0	0	0	52.28	-6.36	0.833333	3.57638e-05
52300550	0	0	0	0	0	52.3	-5.5	0.833333	3.57638e-05
52340522	0	0	0	0	0	52.34	-5.22	0.833333	3.57638e-05
52480602	0	0	0	0	0	52.48	-6.02	0.833333	3.57638e-05
52500522	0	0	0	0	0	52.5	-5.22	0.833333	3.57638e-05
52540562	0	0	0	0	0	52.54	-5.62	0.833333	3.57638e-05
53180592	0	0	0	0	0	53.18	-5.92	0.833333	3.57638e-05
53260512	0	0	0	0	0	53.26	-5.12	0.833333	3.57638e-05
53320468	53.32	-4.68	2	6.56165e-05	0.00134684	53.32	-4.68	0.833333	3.57638e-05
53440418	0	0	0	0	0	53.44	-4.18	0.833333	3.57638e-05
53540406	0	0	0	0	0	53.54	-4.06	0.833333	3.57638e-05
53640386	0	0	0	0	0	53.64	-3.86	0.833333	3.57638e-05
53840496	0	0	0	0	0	53.84	-4.96	0.833333	3.57638e-05
53960500	0	0	0	0	0	53.96	-5	0.833333	3.57638e-05
53960502	0	0	0	0	0	53.96	-5.02	0.833333	3.57638e-05
54020506	0	0	0	0	0	54.02	-5.06	0.833333	3.57638e-05
54060498	0	0	0	0	0	54.06	-4.98	0.833333	3.57638e-05
51640602	0	0	0	0	0	51.64	-6.02	0.85	3.64791e-05
51640618	0	0	0	0	0	51.64	-6.18	0.85	3.64791e-05
51780542	0	0	0	0	0	51.78	-5.42	0.85	3.64791e-05
51920716	0	0	0	0	0	51.92	-7.16	0.85	3.64791e-05
51940654	0	0	0	0	0	51.94	-6.54	0.85	3.64791e-05
51960558	0	0	0	0	0	51.96	-5.58	0.85	3.64791e-05
51960690	0	0	0	0	0	51.96	-6.9	0.85	3.64791e-05
51980604	0	0	0	0	0	51.98	-6.04	0.85	3.64791e-05
51980676	51.98	-6.76	0.15	4.92124e-06	0.000101013	51.98	-6.76	0.85	3.64791e-05
52100486	52.1	-4.86	2	6.56165e-05	0.00134684	52.1	-4.86	0.85	3.64791e-05
52100584	0	0	0	0	0	52.1	-5.84	0.85	3.64791e-05
52100598	0	0	0	0	0	52.1	-5.98	0.85	3.64791e-05
52140486	52.14	-4.86	4	0.000131233	0.00269368	52.14	-4.86	0.85	3.64791e-05
52180612	0	0	0	0	0	52.18	-6.12	0.85	3.64791e-05
52200478	0	0	0	0	0	52.2	-4.78	0.85	3.64791e-05
52240572	0	0	0	0	0	52.24	-5.72	0.85	3.64791e-05
52260508	0	0	0	0	0	52.26	-5.08	0.85	3.64791e-05
52260530	0	0	0	0	0	52.26	-5.3	0.85	3.64791e-05
52280530	0	0	0	0	0	52.28	-5.3	0.85	3.64791e-05
52280586	0	0	0	0	0	52.28	-5.86	0.85	3.64791e-05
52380622	0	0	0	0	0	52.38	-6.22	0.85	3.64791e-05
52420612	0	0	0	0	0	52.42	-6.12	0.85	3.64791e-05
52420616	0	0	0	0	0	52.42	-6.16	0.85	3.64791e-05
52460536	0	0	0	0	0	52.46	-5.36	0.85	3.64791e-05
52480508	0	0	0	0	0	52.48	-5.08	0.85	3.64791e-05
52480516	0	0	0	0	0	52.48	-5.16	0.85	3.64791e-05
52500544	0	0	0	0	0	52.5	-5.44	0.85	3.64791e-05
52520498	0	0	0	0	0	52.52	-4.98	0.85	3.64791e-05
52580604	0	0	0	0	0	52.58	-6.04	0.85	3.64791e-05
52700478	0	0	0	0	0	52.7	-4.78	0.85	3.64791e-05
52780604	0	0	0	0	0	52.78	-6.04	0.85	3.64791e-05
52820582	0	0	0	0	0	52.82	-5.82	0.85	3.64791e-05
53340464	0	0	0	0	0	53.34	-4.64	0.85	3.64791e-05
53500392	0	0	0	0	0	53.5	-3.92	0.85	3.64791e-05
53520408	0	0	0	0	0	53.52	-4.08	0.85	3.64791e-05
53600378	0	0	0	0	0	53.6	-3.78	0.85	3.64791e-05
53720348	0	0	0	0	0	53.72	-3.48	0.85	3.64791e-05
53760520	0	0	0	0	0	53.76	-5.2	0.85	3.64791e-05
53780530	53.78	-5.3	8	0.000262466	0.00538735	53.78	-5.3	0.85	3.64791e-05
53840492	0	0	0	0	0	53.84	-4.92	0.85	3.64791e-05
53880396	0	0	0	0	0	53.88	-3.96	0.85	3.64791e-05
53880496	0	0	0	0	0	53.88	-4.96	0.85	3.64791e-05
53880518	0	0	0	0	0	53.88	-5.18	0.85	3.64791e-05
51640664	0	0	0	0	0	51.64	-6.64	0.866667	3.71944e-05
51980732	51.98	-7.32	4	0.000131233	0.00269368	51.98	-7.32	0.866667	3.71944e-05
52000584	0	0	0	0	0	52	-5.84	0.866667	3.71944e-05
52000656	0	0	0	0	0	52	-6.56	0.866667	3.71944e-05
52060620	0	0	0	0	0	52.06	-6.2	0.866667	3.71944e-05
52180584	0	0	0	0	0	52.18	-5.84	0.866667	3.71944e-05
52220594	0	0	0	0	0	52.22	-5.94	0.866667	3.71944e-05
52240536	0	0	0	0	0	52.24	-5.36	0.866667	3.71944e-05
52240578	0	0	0	0	0	52.24	-5.78	0.866667	3.71944e-05
52500542	0	0	0	0	0	52.5	-5.42	0.866667	3.71944e-05
52600614	0	0	0	0	0	52.6	-6.14	0.866667	3.71944e-05
52680506	0	0	0	0	0	52.68	-5.06	0.866667	3.71944e-05
52800536	0	0	0	0	0	52.8	-5.36	0.866667	3.71944e-05
52800596	0	0	0	0	0	52.8	-5.96	0.866667	3.71944e-05
52980572	0	0	0	0	0	52.98	-5.72	0.866667	3.71944e-05
53440412	0	0	0	0	0	53.44	-4.12	0.866667	3.71944e-05
53460384	0	0	0	0	0	53.46	-3.84	0.866667	3.71944e-05
53520386	0	0	0	0	0	53.52	-3.86	0.866667	3.71944e-05
53540376	0	0	0	0	0	53.54	-3.76	0.866667	3.71944e-05
53640372	0	0	0	0	0	53.64	-3.72	0.866667	3.71944e-05
53700360	0	0	0	0	0	53.7	-3.6	0.866667	3.71944e-05
53700470	0	0	0	0	0	53.7	-4.7	0.866667	3.71944e-05
53780352	0	0	0	0	0	53.78	-3.52	0.866667	3.71944e-05
53780436	0	0	0	0	0	53.78	-4.36	0.866667	3.71944e-05
53820518	0	0	0	0	0	53.82	-5.18	0.866667	3.71944e-05
53900346	0	0	0	0	0	53.9	-3.46	0.866667	3.71944e-05
53960488	0	0	0	0	0	53.96	-4.88	0.866667	3.71944e-05
53980484	0	0	0	0	0	53.98	-4.84	0.866667	3.71944e-05
54000386	0	0	0	0	0	54	-3.86	0.866667	3.71944e-05
51380438	0	0	0	0	0	51.38	-4.38	0.883333	3.79097e-05
51420460	0	0	0	0	0	51.42	-4.6	0.883333	3.79097e-05
51880554	0	0	0	0	0	51.88	-5.54	0.883333	3.79097e-05
51940638	0	0	0	0	0	51.94	-6.38	0.883333	3.79097e-05
52120476	0	0	0	0	0	52.12	-4.76	0.883333	3.79097e-05
52140538	0	0	0	0	0	52.14	-5.38	0.883333	3.79097e-05
52140600	0	0	0	0	0	52.14	-6	0.883333	3.79097e-05
52160542	0	0	0	0	0	52.16	-5.42	0.883333	3.79097e-05
52180586	0	0	0	0	0	52.18	-5.86	0.883333	3.79097e-05
52200544	0	0	0	0	0	52.2	-5.44	0.883333	3.79097e-05
52220536	0	0	0	0	0	52.22	-5.36	0.883333	3.79097e-05
52380486	0	0	0	0	0	52.38	-4.86	0.883333	3.79097e-05
52380536	0	0	0	0	0	52.38	-5.36	0.883333	3.79097e-05
52400530	0	0	0	0	0	52.4	-5.3	0.883333	3.79097e-05
52420528	0	0	0	0	0	52.42	-5.28	0.883333	3.79097e-05
52440492	0	0	0	0	0	52.44	-4.92	0.883333	3.79097e-05
52440498	0	0	0	0	0	52.44	-4.98	0.883333	3.79097e-05
52600594	0	0	0	0	0	52.6	-5.94	0.883333	3.79097e-05
52640572	0	0	0	0	0	52.64	-5.72	0.883333	3.79097e-05
52680478	0	0	0	0	0	52.68	-4.78	0.883333	3.79097e-05
52740530	0	0	0	0	0	52.74	-5.3	0.883333	3.79097e-05
52840600	0	0	0	0	0	52.84	-6	0.883333	3.79097e-05
53920492	0	0	0	0	0	53.92	-4.92	0.883333	3.79097e-05
53980506	0	0	0	0	0	53.98	-5.06	0.883333	3.79097e-05
51380468	51.38	-4.68	4	0.000131233	0.00269368	51.38	-4.68	0.9	3.8625e-05
51480664	0	0	0	0	0	51.48	-6.64	0.9	3.8625e-05
51560644	0	0	0	0	0	51.56	-6.44	0.9	3.8625e-05
51600662	0	0	0	0	0	51.6	-6.62	0.9	3.8625e-05
51780562	0	0	0	0	0	51.78	-5.62	0.9	3.8625e-05
51940710	0	0	0	0	0	51.94	-7.1	0.9	3.8625e-05
52160570	0	0	0	0	0	52.16	-5.7	0.9	3.8625e-05
52340552	0	0	0	0	0	52.34	-5.52	0.9	3.8625e-05
52400488	0	0	0	0	0	52.4	-4.88	0.9	3.8625e-05
52400544	0	0	0	0	0	52.4	-5.44	0.9	3.8625e-05
52400546	0	0	0	0	0	52.4	-5.46	0.9	3.8625e-05
52400562	52.4	-5.62	1.93333	6.34292e-05	0.00130194	52.4	-5.62	0.9	3.8625e-05
52400596	0	0	0	0	0	52.4	-5.96	0.9	3.8625e-05
52420552	0	0	0	0	0	52.42	-5.52	0.9	3.8625e-05
52440628	52.44	-6.28	16	0.000524932	0.0107747	52.44	-6.28	0.9	3.8625e-05
52460520	0	0	0	0	0	52.46	-5.2	0.9	3.8625e-05
52500540	0	0	0	0	0	52.5	-5.4	0.9	3.8625e-05
52540600	0	0	0	0	0	52.54	-6	0.9	3.8625e-05
52600600	0	0	0	0	0	52.6	-6	0.9	3.8625e-05
52620480	52.62	-4.8	5.98333	0.000196303	0.00402929	52.62	-4.8	0.9	3.8625e-05
52660494	0	0	0	0	0	52.66	-4.94	0.9	3.8625e-05
52700480	0	0	0	0	0	52.7	-4.8	0.9	3.8625e-05
52820596	0	0	0	0	0	52.82	-5.96	0.9	3.8625e-05
53220528	0	0	0	0	0	53.22	-5.28	0.9	3.8625e-05
53420416	0	0	0	0	0	53.42	-4.16	0.9	3.8625e-05
53520562	53.52	-5.62	12	0.000393699	0.00808103	53.52	-5.62	0.9	3.8625e-05
53940494	0	0	0	0	0	53.94	-4.94	0.9	3.8625e-05
54020504	0	0	0	0	0	54.02	-5.04	0.9	3.8625e-05
51500668	0	0	0	0	0	51.5	-6.68	0.916667	3.93402e-05
51740550	0	0	0	0	0	51.74	-5.5	0.916667	3.93402e-05
51920630	0	0	0	0	0	51.92	-6.3	0.916667	3.93402e-05
52040662	0	0	0	0	0	52.04	-6.62	0.916667	3.93402e-05
52080596	0	0	0	0	0	52.08	-5.96	0.916667	3.93402e-05
52100678	0	0	0	0	0	52.1	-6.78	0.916667	3.93402e-05
52340546	0	0	0	0	0	52.34	-5.46	0.916667	3.93402e-05
52360568	0	0	0	0	0	52.36	-5.68	0.916667	3.93402e-05
52400626	0	0	0	0	0	52.4	-6.26	0.916667	3.93402e-05
52520526	0	0	0	0	0	52.52	-5.26	0.916667	3.93402e-05
52660472	52.66	-4.72	2	6.56165e-05	0.00134684	52.66	-4.72	0.916667	3.93402e-05
52660612	0	0	0	0	0	52.66	-6.12	0.916667	3.93402e-05
53180598	0	0	0	0	0	53.18	-5.98	0.916667	3.93402e-05
53280514	0	0	0	0	0	53.28	-5.14	0.916667	3.93402e-05
53440430	0	0	0	0	0	53.44	-4.3	0.916667	3.93402e-05
53780536	53.78	-5.36	2	6.56165e-05	0.00134684	53.78	-5.36	0.916667	3.93402e-05
53880394	0	0	0	0	0	53.88	-3.94	0.916667	3.93402e-05
54000360	0	0	0	0	0	54	-3.6	0.916667	3.93402e-05
54040480	0	0	0	0	0	54.04	-4.8	0.916667	3.93402e-05
54040488	0	0	0	0	0	54.04	-4.88	0.916667	3.93402e-05
54060492	0	0	0	0	0	54.06	-4.92	0.916667	3.93402e-05
51560626	0	0	0	0	0	51.56	-6.26	0.933333	4.00555e-05
52000614	52	-6.14	1	3.28082e-05	0.000673419	52	-6.14	0.933333	4.00555e-05
52020622	0	0	0	0	0	52.02	-6.22	0.933333	4.00555e-05
52060664	0	0	0	0	0	52.06	-6.64	0.933333	4.00555e-05
52100610	0	0	0	0	0	52.1	-6.1	0.933333	4.00555e-05
52100670	0	0	0	0	0	52.1	-6.7	0.933333	4.00555e-05
52180602	0	0	0	0	0	52.18	-6.02	0.933333	4.00555e-05
52200552	0	0	0	0	0	52.2	-5.52	0.933333	4.00555e-05
52420628	0	0	0	0	0	52.42	-6.28	0.933333	4.00555e-05
52460602	0	0	0	0	0	52.46	-6.02	0.933333	4.00555e-05
52940600	0	0	0	0	0	52.94	-6	0.933333	4.00555e-05
51860592	0	0	0	0	0	51.86	-5.92	0.95	4.07708e-05
51880586	0	0	0	0	0	51.88	-5.86	0.95	4.07708e-05
51980624	0	0	0	0	0	51.98	-6.24	0.95	4.07708e-05
51980718	0	0	0	0	0	51.98	-7.18	0.95	4.07708e-05
52100614	0	0	0	0	0	52.1	-6.14	0.95	4.07708e-05
52160550	0	0	0	0	0	52.16	-5.5	0.95	4.07708e-05
52320526	0	0	0	0	0	52.32	-5.26	0.95	4.07708e-05
52700528	0	0	0	0	0	52.7	-5.28	0.95	4.07708e-05
52840598	0	0	0	0	0	52.84	-5.98	0.95	4.07708e-05
53000470	0	0	0	0	0	53	-4.7	0.95	4.07708e-05
53160466	0	0	0	0	0	53.16	-4.66	0.95	4.07708e-05
53420402	0	0	0	0	0	53.42	-4.02	0.95	4.07708e-05
53740348	0	0	0	0	0	53.74	-3.48	0.95	4.07708e-05
53780490	0	0	0	0	0	53.78	-4.9	0.95	4.07708e-05
53840398	0	0	0	0	0	53.84	-3.98	0.95	4.07708e-05
51780596	0	0	0	0	0	51.78	-5.96	0.966667	4.14861e-05
51940566	0	0	0	0	0	51.94	-5.66	0.966667	4.14861e-05
51960676	51.96	-6.76	6.36666	0.000208879	0.00428743	51.96	-6.76	0.966667	4.14861e-05
52040556	0	0	0	0	0	52.04	-5.56	0.966667	4.14861e-05
52220588	0	0	0	0	0	52.22	-5.88	0.966667	4.14861e-05
52240586	0	0	0	0	0	52.24	-5.86	0.966667	4.14861e-05
52320592	0	0	0	0	0	52.32	-5.92	0.966667	4.14861e-05
52340512	0	0	0	0	0	52.34	-5.12	0.966667	4.14861e-05
52360574	0	0	0	0	0	52.36	-5.74	0.966667	4.14861e-05
52400538	0	0	0	0	0	52.4	-5.38	0.966667	4.14861e-05
52520616	0	0	0	0	0	52.52	-6.16	0.966667	4.14861e-05
52700530	0	0	0	0	0	52.7	-5.3	0.966667	4.14861e-05
52700540	0	0	0	0	0	52.7	-5.4	0.966667	4.14861e-05
52840608	0	0	0	0	0	52.84	-6.08	0.966667	4.14861e-05
53100526	0	0	0	0	0	53.1	-5.26	0.966667	4.14861e-05
53120468	0	0	0	0	0	53.12	-4.68	0.966667	4.14861e-05
53140522	0	0	0	0	0	53.14	-5.22	0.966667	4.14861e-05
53360400	0	0	0	0	0	53.36	-4	0.966667	4.14861e-05
53640542	53.64	-5.42	2	6.56165e-05	0.00134684	53.64	-5.42	0.966667	4.14861e-05
53700384	0	0	0	0	0	53.7	-3.84	0.966667	4.14861e-05
53740356	0	0	0	0	0	53.74	-3.56	0.966667	4.14861e-05
53780386	0	0	0	0	0	53.78	-3.86	0.966667	4.14861e-05
53780442	0	0	0	0	0	53.78	-4.42	0.966667	4.14861e-05
51580502	0	0	0	0	0	51.58	-5.02	0.983333	4.22013e-05
51780608	0	0	0	0	0	51.78	-6.08	0.983333	4.22013e-05
51880560	0	0	0	0	0	51.88	-5.6	0.983333	4.22013e-05
51900566	0	0	0	0	0	51.9	-5.66	0.983333	4.22013e-05
51920580	0	0	0	0	0	51.92	-5.8	0.983333	4.22013e-05
51980566	0	0	0	0	0	51.98	-5.66	0.983333	4.22013e-05
52040664	0	0	0	0	0	52.04	-6.64	0.983333	4.22013e-05
52500512	0	0	0	0	0	52.5	-5.12	0.983333	4.22013e-05
52500518	0	0	0	0	0	52.5	-5.18	0.983333	4.22013e-05
52720606	0	0	0	0	0	52.72	-6.06	0.983333	4.22013e-05
53360514	0	0	0	0	0	53.36	-5.14	0.983333	4.22013e-05
51860604	0	0	0	0	0	51.86	-6.04	1	4.29166e-05
52340510	0	0	0	0	0	52.34	-5.1	1	4.29166e-05
52620472	52.62	-4.72	2	6.56165e-05	0.00134684	52.62	-4.72	1	4.29166e-05
52940526	0	0	0	0	0	52.94	-5.26	1	4.29166e-05
53340518	0	0	0	0	0	53.34	-5.18	1	4.29166e-05
53620376	0	0	0	0	0	53.62	-3.76	1	4.29166e-05
53680532	0	0	0	0	0	53.68	-5.32	1	4.29166e-05
53980372	0	0	0	0	0	53.98	-3.72	1	4.29166e-05
51920582	0	0	0	0	0	51.92	-5.82	1.01667	4.36319e-05
52020592	0	0	0	0	0	52.02	-5.92	1.01667	4.36319e-05
52120468	0	0	0	0	0	52.12	-4.68	1.01667	4.36319e-05
52200578	0	0	0	0	0	52.2	-5.78	1.01667	4.36319e-05
52220558	0	0	0	0	0	52.22	-5.58	1.01667	4.36319e-05
52780514	0	0	0	0	0	52.78	-5.14	1.01667	4.36319e-05
53120528	0	0	0	0	0	53.12	-5.28	1.01667	4.36319e-05
53160464	53.16	-4.64	4	0.000131233	0.00269368	53.16	-4.64	1.01667	4.36319e-05
53400420	0	0	0	0	0	53.4	-4.2	1.01667	4.36319e-05
53660358	0	0	0	0	0	53.66	-3.58	1.01667	4.36319e-05
51900580	0	0	0	0	0	51.9	-5.8	1.03333	4.43472e-05
52040554	0	0	0	0	0	52.04	-5.54	1.03333	4.43472e-05
52040682	0	0	0	0	0	52.04	-6.82	1.03333	4.43472e-05
52080492	0	0	0	0	0	52.08	-4.92	1.03333	4.43472e-05
52080566	0	0	0	0	0	52.08	-5.66	1.03333	4.43472e-05
52700488	0	0	0	0	0	52.7	-4.88	1.03333	4.43472e-05
52960542	0	0	0	0	0	52.96	-5.42	1.03333	4.43472e-05
53580376	0	0	0	0	0	53.58	-3.76	1.03333	4.43472e-05
51600536	0	0	0	0	0	51.6	-5.36	1.05	4.50624e-05
51820586	0	0	0	0	0	51.82	-5.86	1.05	4.50624e-05
52060648	0	0	0	0	0	52.06	-6.48	1.05	4.50624e-05
52080690	0	0	0	0	0	52.08	-6.9	1.05	4.50624e-05
52160546	0	0	0	0	0	52.16	-5.46	1.05	4.50624e-05
52160548	0	0	0	0	0	52.16	-5.48	1.05	4.50624e-05
52420540	0	0	0	0	0	52.42	-5.4	1.05	4.50624e-05
52560570	0	0	0	0	0	52.56	-5.7	1.05	4.50624e-05
52600542	0	0	0	0	0	52.6	-5.42	1.05	4.50624e-05
52700494	0	0	0	0	0	52.7	-4.94	1.05	4.50624e-05
52820520	0	0	0	0	0	52.82	-5.2	1.05	4.50624e-05
52840534	0	0	0	0	0	52.84	-5.34	1.05	4.50624e-05
52960518	0	0	0	0	0	52.96	-5.18	1.05	4.50624e-05
53300512	0	0	0	0	0	53.3	-5.12	1.05	4.50624e-05
53480390	0	0	0	0	0	53.48	-3.9	1.05	4.50624e-05
53720358	0	0	0	0	0	53.72	-3.58	1.05	4.50624e-05
53720388	0	0	0	0	0	53.72	-3.88	1.05	4.50624e-05
53740388	0	0	0	0	0	53.74	-3.88	1.05	4.50624e-05
53880376	0	0	0	0	0	53.88	-3.76	1.05	4.50624e-05
53900344	0	0	0	0	0	53.9	-3.44	1.05	4.50624e-05
51400462	51.4	-4.62	8	0.000262466	0.00538735	51.4	-4.62	1.06667	4.57777e-05
51520512	0	0	0	0	0	51.52	-5.12	1.06667	4.57777e-05
51900610	0	0	0	0	0	51.9	-6.1	1.06667	4.57777e-05
51980678	0	0	0	0	0	51.98	-6.78	1.06667	4.57777e-05
52020714	52.02	-7.14	6	0.000196849	0.00404051	52.02	-7.14	1.06667	4.57777e-05
52040700	52.04	-7	0.2	6.56165e-06	0.000134684	52.04	-7	1.06667	4.57777e-05
52320532	0	0	0	0	0	52.32	-5.32	1.06667	4.57777e-05
52320584	0	0	0	0	0	52.32	-5.84	1.06667	4.57777e-05
52420610	0	0	0	0	0	52.42	-6.1	1.06667	4.57777e-05
52460518	0	0	0	0	0	52.46	-5.18	1.06667	4.57777e-05
52480496	0	0	0	0	0	52.48	-4.96	1.06667	4.57777e-05
52480618	0	0	0	0	0	52.48	-6.18	1.06667	4.57777e-05
52540614	0	0	0	0	0	52.54	-6.14	1.06667	4.57777e-05
52820576	0	0	0	0	0	52.82	-5.76	1.06667	4.57777e-05
53020602	0	0	0	0	0	53.02	-6.02	1.06667	4.57777e-05
53600380	0	0	0	0	0	53.6	-3.8	1.06667	4.57777e-05
53680364	0	0	0	0	0	53.68	-3.64	1.06667	4.57777e-05
52080652	0	0	0	0	0	52.08	-6.52	1.08333	4.6493e-05
52080692	0	0	0	0	0	52.08	-6.92	1.08333	4.6493e-05
52140616	0	0	0	0	0	52.14	-6.16	1.08333	4.6493e-05
52220534	0	0	0	0	0	52.22	-5.34	1.08333	4.6493e-05
52320546	0	0	0	0	0	52.32	-5.46	1.08333	4.6493e-05
52380522	0	0	0	0	0	52.38	-5.22	1.08333	4.6493e-05
52500620	0	0	0	0	0	52.5	-6.2	1.08333	4.6493e-05
52540510	0	0	0	0	0	52.54	-5.1	1.08333	4.6493e-05
52580620	0	0	0	0	0	52.58	-6.2	1.08333	4.6493e-05
52600596	0	0	0	0	0	52.6	-5.96	1.08333	4.6493e-05
52720476	0	0	0	0	0	52.72	-4.76	1.08333	4.6493e-05
52800526	0	0	0	0	0	52.8	-5.26	1.08333	4.6493e-05
53020572	0	0	0	0	0	53.02	-5.72	1.08333	4.6493e-05
53400400	0	0	0	0	0	53.4	-4	1.08333	4.6493e-05
53460416	0	0	0	0	0	53.46	-4.16	1.08333	4.6493e-05
53820360	0	0	0	0	0	53.82	-3.6	1.08333	4.6493e-05
53840356	0	0	0	0	0	53.84	-3.56	1.08333	4.6493e-05
51580666	51.58	-6.66	2	6.56165e-05	0.00134684	51.58	-6.66	1.1	4.72083e-05
51960632	0	0	0	0	0	51.96	-6.32	1.1	4.72083e-05
51980686	0	0	0	0	0	51.98	-6.86	1.1	4.72083e-05
52000682	0	0	0	0	0	52	-6.82	1.1	4.72083e-05
52040728	0	0	0	0	0	52.04	-7.28	1.1	4.72083e-05
52060654	0	0	0	0	0	52.06	-6.54	1.1	4.72083e-05
52080478	0	0	0	0	0	52.08	-4.78	1.1	4.72083e-05
52140550	0	0	0	0	0	52.14	-5.5	1.1	4.72083e-05
52360584	0	0	0	0	0	52.36	-5.84	1.1	4.72083e-05
52380580	0	0	0	0	0	52.38	-5.8	1.1	4.72083e-05
52400508	0	0	0	0	0	52.4	-5.08	1.1	4.72083e-05
52580618	0	0	0	0	0	52.58	-6.18	1.1	4.72083e-05
52780550	0	0	0	0	0	52.78	-5.5	1.1	4.72083e-05
52960532	0	0	0	0	0	52.96	-5.32	1.1	4.72083e-05
53300562	0	0	0	0	0	53.3	-5.62	1.1	4.72083e-05
53540556	53.54	-5.56	2	6.56165e-05	0.00134684	53.54	-5.56	1.1	4.72083e-05
53700358	0	0	0	0	0	53.7	-3.58	1.1	4.72083e-05
51440448	0	0	0	0	0	51.44	-4.48	1.11667	4.79236e-05
51620660	0	0	0	0	0	51.62	-6.6	1.11667	4.79236e-05
51920542	0	0	0	0	0	51.92	-5.42	1.11667	4.79236e-05
52020614	0	0	0	0	0	52.02	-6.14	1.11667	4.79236e-05
52020660	0	0	0	0	0	52.02	-6.6	1.11667	4.79236e-05
52040486	0	0	0	0	0	52.04	-4.86	1.11667	4.79236e-05
52040598	0	0	0	0	0	52.04	-5.98	1.11667	4.79236e-05
52060658	0	0	0	0	0	52.06	-6.58	1.11667	4.79236e-05
52100666	0	0	0	0	0	52.1	-6.66	1.11667	4.79236e-05
52120668	0	0	0	0	0	52.12	-6.68	1.11667	4.79236e-05
52440608	0	0	0	0	0	52.44	-6.08	1.11667	4.79236e-05
52480526	0	0	0	0	0	52.48	-5.26	1.11667	4.79236e-05
52760610	0	0	0	0	0	52.76	-6.1	1.11667	4.79236e-05
53640364	0	0	0	0	0	53.64	-3.64	1.11667	4.79236e-05
53900404	0	0	0	0	0	53.9	-4.04	1.11667	4.79236e-05
53900494	0	0	0	0	0	53.9	-4.94	1.11667	4.79236e-05
51980660	0	0	0	0	0	51.98	-6.6	1.13333	4.86388e-05
52060488	0	0	0	0	0	52.06	-4.88	1.13333	4.86388e-05
52060496	0	0	0	0	0	52.06	-4.96	1.13333	4.86388e-05
52060712	0	0	0	0	0	52.06	-7.12	1.13333	4.86388e-05
52120486	0	0	0	0	0	52.12	-4.86	1.13333	4.86388e-05
52320548	0	0	0	0	0	52.32	-5.48	1.13333	4.86388e-05
52800606	0	0	0	0	0	52.8	-6.06	1.13333	4.86388e-05
53020516	0	0	0	0	0	53.02	-5.16	1.13333	4.86388e-05
53720364	0	0	0	0	0	53.72	-3.64	1.13333	4.86388e-05
51400426	0	0	0	0	0	51.4	-4.26	1.15	4.93541e-05
51560656	51.56	-6.56	3.7	0.00012139	0.00249165	51.56	-6.56	1.15	4.93541e-05
51640580	0	0	0	0	0	51.64	-5.8	1.15	4.93541e-05
51660658	0	0	0	0	0	51.66	-6.58	1.15	4.93541e-05
51800546	0	0	0	0	0	51.8	-5.46	1.15	4.93541e-05
51940578	0	0	0	0	0	51.94	-5.78	1.15	4.93541e-05
52040490	0	0	0	0	0	52.04	-4.9	1.15	4.93541e-05
52060554	0	0	0	0	0	52.06	-5.54	1.15	4.93541e-05
52180562	0	0	0	0	0	52.18	-5.62	1.15	4.93541e-05
52200584	0	0	0	0	0	52.2	-5.84	1.15	4.93541e-05
52320574	0	0	0	0	0	52.32	-5.74	1.15	4.93541e-05
52360546	0	0	0	0	0	52.36	-5.46	1.15	4.93541e-05
52400550	0	0	0	0	0	52.4	-5.5	1.15	4.93541e-05
52780558	0	0	0	0	0	52.78	-5.58	1.15	4.93541e-05
53620370	0	0	0	0	0	53.62	-3.7	1.15	4.93541e-05
53640376	0	0	0	0	0	53.64	-3.76	1.15	4.93541e-05
53740476	0	0	0	0	0	53.74	-4.76	1.15	4.93541e-05
53760524	0	0	0	0	0	53.76	-5.24	1.15	4.93541e-05
53800492	0	0	0	0	0	53.8	-4.92	1.15	4.93541e-05
51500492	51.5	-4.92	5.98333	0.000196303	0.00402929	51.5	-4.92	1.16667	5.00694e-05
52020718	52.02	-7.18	2	6.56165e-05	0.00134684	52.02	-7.18	1.16667	5.00694e-05
52080618	0	0	0	0	0	52.08	-6.18	1.16667	5.00694e-05
52080676	0	0	0	0	0	52.08	-6.76	1.16667	5.00694e-05
52080694	0	0	0	0	0	52.08	-6.94	1.16667	5.00694e-05
52160584	0	0	0	0	0	52.16	-5.84	1.16667	5.00694e-05
52240582	0	0	0	0	0	52.24	-5.82	1.16667	5.00694e-05
52300552	0	0	0	0	0	52.3	-5.52	1.16667	5.00694e-05
52400520	0	0	0	0	0	52.4	-5.2	1.16667	5.00694e-05
52420488	0	0	0	0	0	52.42	-4.88	1.16667	5.00694e-05
52980544	0	0	0	0	0	52.98	-5.44	1.16667	5.00694e-05
53620546	53.62	-5.46	8	0.000262466	0.00538735	53.62	-5.46	1.16667	5.00694e-05
53680366	0	0	0	0	0	53.68	-3.66	1.16667	5.00694e-05
53700526	0	0	0	0	0	53.7	-5.26	1.16667	5.00694e-05
53880342	0	0	0	0	0	53.88	-3.42	1.16667	5.00694e-05
53900514	53.9	-5.14	2	6.56165e-05	0.00134684	53.9	-5.14	1.16667	5.00694e-05
51960574	0	0	0	0	0	51.96	-5.74	1.18333	5.07847e-05
52000648	0	0	0	0	0	52	-6.48	1.18333	5.07847e-05
52040678	0	0	0	0	0	52.04	-6.78	1.18333	5.07847e-05
52220620	0	0	0	0	0	52.22	-6.2	1.18333	5.07847e-05
52480494	0	0	0	0	0	52.48	-4.94	1.18333	5.07847e-05
52580614	0	0	0	0	0	52.58	-6.14	1.18333	5.07847e-05
52600480	0	0	0	0	0	52.6	-4.8	1.18333	5.07847e-05
52700486	0	0	0	0	0	52.7	-4.86	1.18333	5.07847e-05
52740510	0	0	0	0	0	52.74	-5.1	1.18333	5.07847e-05
52760606	0	0	0	0	0	52.76	-6.06	1.18333	5.07847e-05
52880606	0	0	0	0	0	52.88	-6.06	1.18333	5.07847e-05
53100588	0	0	0	0	0	53.1	-5.88	1.18333	5.07847e-05
53740518	0	0	0	0	0	53.74	-5.18	1.18333	5.07847e-05
53760368	0	0	0	0	0	53.76	-3.68	1.18333	5.07847e-05
53780502	0	0	0	0	0	53.78	-5.02	1.18333	5.07847e-05
51860608	0	0	0	0	0	51.86	-6.08	1.2	5.14999e-05
52020682	0	0	0	0	0	52.02	-6.82	1.2	5.14999e-05
52200536	0	0	0	0	0	52.2	-5.36	1.2	5.14999e-05
52200590	0	0	0	0	0	52.2	-5.9	1.2	5.14999e-05
52400620	0	0	0	0	0	52.4	-6.2	1.2	5.14999e-05
52860604	0	0	0	0	0	52.86	-6.04	1.2	5.14999e-05
53420400	0	0	0	0	0	53.42	-4	1.2	5.14999e-05
53460390	0	0	0	0	0	53.46	-3.9	1.2	5.14999e-05
53520388	0	0	0	0	0	53.52	-3.88	1.2	5.14999e-05
53680354	0	0	0	0	0	53.68	-3.54	1.2	5.14999e-05
51760646	0	0	0	0	0	51.76	-6.46	1.21667	5.22152e-05
51860586	0	0	0	0	0	51.86	-5.86	1.21667	5.22152e-05
51880594	0	0	0	0	0	51.88	-5.94	1.21667	5.22152e-05
51880636	0	0	0	0	0	51.88	-6.36	1.21667	5.22152e-05
51920614	0	0	0	0	0	51.92	-6.14	1.21667	5.22152e-05
52040666	0	0	0	0	0	52.04	-6.66	1.21667	5.22152e-05
52120588	0	0	0	0	0	52.12	-5.88	1.21667	5.22152e-05
52160538	0	0	0	0	0	52.16	-5.38	1.21667	5.22152e-05
52220598	0	0	0	0	0	52.22	-5.98	1.21667	5.22152e-05
52240574	0	0	0	0	0	52.24	-5.74	1.21667	5.22152e-05
52320524	0	0	0	0	0	52.32	-5.24	1.21667	5.22152e-05
52440550	0	0	0	0	0	52.44	-5.5	1.21667	5.22152e-05
52780528	0	0	0	0	0	52.78	-5.28	1.21667	5.22152e-05
53580366	0	0	0	0	0	53.58	-3.66	1.21667	5.22152e-05
53720540	53.72	-5.4	4	0.000131233	0.00269368	53.72	-5.4	1.21667	5.22152e-05
53900402	0	0	0	0	0	53.9	-4.02	1.21667	5.22152e-05
54040502	0	0	0	0	0	54.04	-5.02	1.21667	5.22152e-05
51380436	0	0	0	0	0	51.38	-4.36	1.23333	5.29305e-05
51620538	0	0	0	0	0	51.62	-5.38	1.23333	5.29305e-05
51960544	0	0	0	0	0	51.96	-5.44	1.23333	5.29305e-05
52140622	0	0	0	0	0	52.14	-6.22	1.23333	5.29305e-05
52180598	0	0	0	0	0	52.18	-5.98	1.23333	5.29305e-05
52200560	0	0	0	0	0	52.2	-5.6	1.23333	5.29305e-05
52260594	0	0	0	0	0	52.26	-5.94	1.23333	5.29305e-05
52480534	0	0	0	0	0	52.48	-5.34	1.23333	5.29305e-05
52940528	0	0	0	0	0	52.94	-5.28	1.23333	5.29305e-05
53720526	0	0	0	0	0	53.72	-5.26	1.23333	5.29305e-05
53760488	0	0	0	0	0	53.76	-4.88	1.23333	5.29305e-05
54020392	0	0	0	0	0	54.02	-3.92	1.23333	5.29305e-05
51560664	0	0	0	0	0	51.56	-6.64	1.25	5.36458e-05
51960564	0	0	0	0	0	51.96	-5.64	1.25	5.36458e-05
52040674	0	0	0	0	0	52.04	-6.74	1.25	5.36458e-05
52080662	0	0	0	0	0	52.08	-6.62	1.25	5.36458e-05
52220596	0	0	0	0	0	52.22	-5.96	1.25	5.36458e-05
52520520	0	0	0	0	0	52.52	-5.2	1.25	5.36458e-05
52540528	0	0	0	0	0	52.54	-5.28	1.25	5.36458e-05
52680534	0	0	0	0	0	52.68	-5.34	1.25	5.36458e-05
52760602	0	0	0	0	0	52.76	-6.02	1.25	5.36458e-05
52800556	0	0	0	0	0	52.8	-5.56	1.25	5.36458e-05
53340520	0	0	0	0	0	53.34	-5.2	1.25	5.36458e-05
53840364	0	0	0	0	0	53.84	-3.64	1.25	5.36458e-05
51560666	51.56	-6.66	2	6.56165e-05	0.00134684	51.56	-6.66	1.26667	5.4361e-05
51860554	0	0	0	0	0	51.86	-5.54	1.26667	5.4361e-05
51900598	0	0	0	0	0	51.9	-5.98	1.26667	5.4361e-05
52020706	0	0	0	0	0	52.02	-7.06	1.26667	5.4361e-05
52320540	0	0	0	0	0	52.32	-5.4	1.26667	5.4361e-05
52520618	52.52	-6.18	6	0.000196849	0.00404051	52.52	-6.18	1.26667	5.4361e-05
53120572	0	0	0	0	0	53.12	-5.72	1.26667	5.4361e-05
53940360	0	0	0	0	0	53.94	-3.6	1.26667	5.4361e-05
53940402	0	0	0	0	0	53.94	-4.02	1.26667	5.4361e-05
54040388	0	0	0	0	0	54.04	-3.88	1.26667	5.4361e-05
51740650	0	0	0	0	0	51.74	-6.5	1.28333	5.50763e-05
51980700	0	0	0	0	0	51.98	-7	1.28333	5.50763e-05
52060618	0	0	0	0	0	52.06	-6.18	1.28333	5.50763e-05
52120568	0	0	0	0	0	52.12	-5.68	1.28333	5.50763e-05
52140596	0	0	0	0	0	52.14	-5.96	1.28333	5.50763e-05
52200612	0	0	0	0	0	52.2	-6.12	1.28333	5.50763e-05
52520572	0	0	0	0	0	52.52	-5.72	1.28333	5.50763e-05
52540616	0	0	0	0	0	52.54	-6.16	1.28333	5.50763e-05
52680476	0	0	0	0	0	52.68	-4.76	1.28333	5.50763e-05
52820606	0	0	0	0	0	52.82	-6.06	1.28333	5.50763e-05
53060600	0	0	0	0	0	53.06	-6	1.28333	5.50763e-05
53080524	0	0	0	0	0	53.08	-5.24	1.28333	5.50763e-05
53380402	0	0	0	0	0	53.38	-4.02	1.28333	5.50763e-05
53840360	0	0	0	0	0	53.84	-3.6	1.28333	5.50763e-05
54060482	0	0	0	0	0	54.06	-4.82	1.28333	5.50763e-05
51880556	0	0	0	0	0	51.88	-5.56	1.3	5.57916e-05
52020688	0	0	0	0	0	52.02	-6.88	1.3	5.57916e-05
52180588	0	0	0	0	0	52.18	-5.88	1.3	5.57916e-05
52200546	0	0	0	0	0	52.2	-5.46	1.3	5.57916e-05
52200600	0	0	0	0	0	52.2	-6	1.3	5.57916e-05
52280552	0	0	0	0	0	52.28	-5.52	1.3	5.57916e-05
52300568	0	0	0	0	0	52.3	-5.68	1.3	5.57916e-05
52380504	0	0	0	0	0	52.38	-5.04	1.3	5.57916e-05
52420608	0	0	0	0	0	52.42	-6.08	1.3	5.57916e-05
53460402	0	0	0	0	0	53.46	-4.02	1.3	5.57916e-05
51520498	0	0	0	0	0	51.52	-4.98	1.31667	5.65069e-05
51560528	0	0	0	0	0	51.56	-5.28	1.31667	5.65069e-05
51800608	0	0	0	0	0	51.8	-6.08	1.31667	5.65069e-05
51980596	0	0	0	0	0	51.98	-5.96	1.31667	5.65069e-05
52020670	0	0	0	0	0	52.02	-6.7	1.31667	5.65069e-05
52080510	0	0	0	0	0	52.08	-5.1	1.31667	5.65069e-05
52300538	0	0	0	0	0	52.3	-5.38	1.31667	5.65069e-05
52560482	52.56	-4.82	0.916666	3.00742e-05	0.0006173	52.56	-4.82	1.31667	5.65069e-05
53060530	0	0	0	0	0	53.06	-5.3	1.31667	5.65069e-05
51400458	51.4	-4.58	2	6.56165e-05	0.00134684	51.4	-4.58	1.33333	5.72222e-05
51940676	51.94	-6.76	6.88333	0.00022583	0.00463537	51.94	-6.76	1.33333	5.72222e-05
51960652	0	0	0	0	0	51.96	-6.52	1.33333	5.72222e-05
52020674	0	0	0	0	0	52.02	-6.74	1.33333	5.72222e-05
52260592	0	0	0	0	0	52.26	-5.92	1.33333	5.72222e-05
52340592	0	0	0	0	0	52.34	-5.92	1.33333	5.72222e-05
52400600	0	0	0	0	0	52.4	-6	1.33333	5.72222e-05
52500514	0	0	0	0	0	52.5	-5.14	1.33333	5.72222e-05
52660502	0	0	0	0	0	52.66	-5.02	1.33333	5.72222e-05
53680534	0	0	0	0	0	53.68	-5.34	1.33333	5.72222e-05
53900408	0	0	0	0	0	53.9	-4.08	1.33333	5.72222e-05
51360436	0	0	0	0	0	51.36	-4.36	1.35	5.79374e-05
51600622	0	0	0	0	0	51.6	-6.22	1.35	5.79374e-05
52000678	0	0	0	0	0	52	-6.78	1.35	5.79374e-05
52020716	52.02	-7.16	2	6.56165e-05	0.00134684	52.02	-7.16	1.35	5.79374e-05
52060676	0	0	0	0	0	52.06	-6.76	1.35	5.79374e-05
52080584	0	0	0	0	0	52.08	-5.84	1.35	5.79374e-05
52080672	0	0	0	0	0	52.08	-6.72	1.35	5.79374e-05
52340518	0	0	0	0	0	52.34	-5.18	1.35	5.79374e-05
52380550	0	0	0	0	0	52.38	-5.5	1.35	5.79374e-05
52380590	0	0	0	0	0	52.38	-5.9	1.35	5.79374e-05
52440610	0	0	0	0	0	52.44	-6.1	1.35	5.79374e-05
52460616	0	0	0	0	0	52.46	-6.16	1.35	5.79374e-05
52600598	0	0	0	0	0	52.6	-5.98	1.35	5.79374e-05
53520560	53.52	-5.6	14	0.000459315	0.00942786	53.52	-5.6	1.35	5.79374e-05
51520660	51.52	-6.6	4	0.000131233	0.00269368	51.52	-6.6	1.36667	5.86527e-05
51960714	51.96	-7.14	2	6.56165e-05	0.00134684	51.96	-7.14	1.36667	5.86527e-05
52000608	0	0	0	0	0	52	-6.08	1.36667	5.86527e-05
52280540	0	0	0	0	0	52.28	-5.4	1.36667	5.86527e-05
52280576	0	0	0	0	0	52.28	-5.76	1.36667	5.86527e-05
52360582	0	0	0	0	0	52.36	-5.82	1.36667	5.86527e-05
52820578	0	0	0	0	0	52.82	-5.78	1.36667	5.86527e-05
53120590	53.12	-5.9	8	0.000262466	0.00538735	53.12	-5.9	1.36667	5.86527e-05
53400570	0	0	0	0	0	53.4	-5.7	1.36667	5.86527e-05
53580382	0	0	0	0	0	53.58	-3.82	1.36667	5.86527e-05
51340438	0	0	0	0	0	51.34	-4.38	1.38333	5.9368e-05
51900582	0	0	0	0	0	51.9	-5.82	1.38333	5.9368e-05
51900678	0	0	0	0	0	51.9	-6.78	1.38333	5.9368e-05
52040686	0	0	0	0	0	52.04	-6.86	1.38333	5.9368e-05
52460612	0	0	0	0	0	52.46	-6.12	1.38333	5.9368e-05
52540548	0	0	0	0	0	52.54	-5.48	1.38333	5.9368e-05
53120532	0	0	0	0	0	53.12	-5.32	1.38333	5.9368e-05
53440392	0	0	0	0	0	53.44	-3.92	1.38333	5.9368e-05
53860374	0	0	0	0	0	53.86	-3.74	1.38333	5.9368e-05
52000566	0	0	0	0	0	52	-5.66	1.4	6.00833e-05
52000694	0	0	0	0	0	52	-6.94	1.4	6.00833e-05
52020708	0	0	0	0	0	52.02	-7.08	1.4	6.00833e-05
52040702	52.04	-7.02	0.516666	1.69509e-05	0.000347933	52.04	-7.02	1.4	6.00833e-05
52320568	0	0	0	0	0	52.32	-5.68	1.4	6.00833e-05
52340564	52.34	-5.64	4	0.000131233	0.00269368	52.34	-5.64	1.4	6.00833e-05
52560620	0	0	0	0	0	52.56	-6.2	1.4	6.00833e-05
52580602	0	0	0	0	0	52.58	-6.02	1.4	6.00833e-05
53000600	53	-6	0.833331	2.73401e-05	0.000561181	53	-6	1.4	6.00833e-05
53860494	0	0	0	0	0	53.86	-4.94	1.4	6.00833e-05
53960368	0	0	0	0	0	53.96	-3.68	1.4	6.00833e-05
52220610	0	0	0	0	0	52.22	-6.1	1.41667	6.07985e-05
53580374	0	0	0	0	0	53.58	-3.74	1.41667	6.07985e-05
53760540	53.76	-5.4	2	6.56165e-05	0.00134684	53.76	-5.4	1.41667	6.07985e-05
53820502	0	0	0	0	0	53.82	-5.02	1.41667	6.07985e-05
51620588	0	0	0	0	0	51.62	-5.88	1.43333	6.15138e-05
52020712	0	0	0	0	0	52.02	-7.12	1.43333	6.15138e-05
52160540	0	0	0	0	0	52.16	-5.4	1.43333	6.15138e-05
52640614	0	0	0	0	0	52.64	-6.14	1.43333	6.15138e-05
53840522	53.84	-5.22	6	0.000196849	0.00404051	53.84	-5.22	1.43333	6.15138e-05
52060650	0	0	0	0	0	52.06	-6.5	1.45	6.22291e-05
51360462	51.36	-4.62	4.41667	0.000144903	0.00297427	51.36	-4.62	1.46667	6.29444e-05
51420434	0	0	0	0	0	51.42	-4.34	1.46667	6.29444e-05
51780642	0	0	0	0	0	51.78	-6.42	1.46667	6.29444e-05
51840588	0	0	0	0	0	51.84	-5.88	1.46667	6.29444e-05
52040610	0	0	0	0	0	52.04	-6.1	1.46667	6.29444e-05
52360578	0	0	0	0	0	52.36	-5.78	1.46667	6.29444e-05
52500600	0	0	0	0	0	52.5	-6	1.46667	6.29444e-05
52560514	0	0	0	0	0	52.56	-5.14	1.46667	6.29444e-05
52820536	0	0	0	0	0	52.82	-5.36	1.46667	6.29444e-05
53280508	0	0	0	0	0	53.28	-5.08	1.46667	6.29444e-05
51540660	0	0	0	0	0	51.54	-6.6	1.48333	6.36596e-05
51880574	0	0	0	0	0	51.88	-5.74	1.48333	6.36596e-05
51960674	0	0	0	0	0	51.96	-6.74	1.48333	6.36596e-05
52120472	0	0	0	0	0	52.12	-4.72	1.48333	6.36596e-05
52280570	0	0	0	0	0	52.28	-5.7	1.48333	6.36596e-05
52360530	0	0	0	0	0	52.36	-5.3	1.48333	6.36596e-05
52360586	0	0	0	0	0	52.36	-5.86	1.48333	6.36596e-05
52460522	0	0	0	0	0	52.46	-5.22	1.48333	6.36596e-05
52640480	52.64	-4.8	8	0.000262466	0.00538735	52.64	-4.8	1.48333	6.36596e-05
52720530	0	0	0	0	0	52.72	-5.3	1.48333	6.36596e-05
53760504	0	0	0	0	0	53.76	-5.04	1.48333	6.36596e-05
52100626	0	0	0	0	0	52.1	-6.26	1.5	6.43749e-05
52280594	0	0	0	0	0	52.28	-5.94	1.5	6.43749e-05
52400578	0	0	0	0	0	52.4	-5.78	1.5	6.43749e-05
52460544	0	0	0	0	0	52.46	-5.44	1.5	6.43749e-05
52740478	0	0	0	0	0	52.74	-4.78	1.5	6.43749e-05
53080570	53.08	-5.7	2	6.56165e-05	0.00134684	53.08	-5.7	1.5	6.43749e-05
53720366	0	0	0	0	0	53.72	-3.66	1.5	6.43749e-05
53820382	0	0	0	0	0	53.82	-3.82	1.5	6.43749e-05
53940356	0	0	0	0	0	53.94	-3.56	1.5	6.43749e-05
52000652	0	0	0	0	0	52	-6.52	1.51667	6.50902e-05
52300562	0	0	0	0	0	52.3	-5.62	1.51667	6.50902e-05
52320514	0	0	0	0	0	52.32	-5.14	1.51667	6.50902e-05
54000392	0	0	0	0	0	54	-3.92	1.51667	6.50902e-05
51700562	0	0	0	0	0	51.7	-5.62	1.53333	6.58055e-05
51980614	0	0	0	0	0	51.98	-6.14	1.53333	6.58055e-05
52440598	0	0	0	0	0	52.44	-5.98	1.53333	6.58055e-05
52460624	0	0	0	0	0	52.46	-6.24	1.53333	6.58055e-05
52480616	0	0	0	0	0	52.48	-6.16	1.53333	6.58055e-05
52840606	0	0	0	0	0	52.84	-6.06	1.53333	6.58055e-05
53800520	53.8	-5.2	2	6.56165e-05	0.00134684	53.8	-5.2	1.53333	6.58055e-05
53880508	53.88	-5.08	4	0.000131233	0.00269368	53.88	-5.08	1.53333	6.58055e-05
51500666	0	0	0	0	0	51.5	-6.66	1.55	6.65208e-05
51780544	0	0	0	0	0	51.78	-5.44	1.55	6.65208e-05
52000686	52	-6.86	1.28333	4.21039e-05	0.000864221	52	-6.86	1.55	6.65208e-05
52020556	0	0	0	0	0	52.02	-5.56	1.55	6.65208e-05
52040694	52.04	-6.94	2	6.56165e-05	0.00134684	52.04	-6.94	1.55	6.65208e-05
52120562	0	0	0	0	0	52.12	-5.62	1.55	6.65208e-05
52120682	0	0	0	0	0	52.12	-6.82	1.55	6.65208e-05
52220562	0	0	0	0	0	52.22	-5.62	1.55	6.65208e-05
52280556	0	0	0	0	0	52.28	-5.56	1.55	6.65208e-05
53220602	0	0	0	0	0	53.22	-6.02	1.55	6.65208e-05
53380384	0	0	0	0	0	53.38	-3.84	1.55	6.65208e-05
53860380	0	0	0	0	0	53.86	-3.8	1.55	6.65208e-05
53920342	0	0	0	0	0	53.92	-3.42	1.55	6.65208e-05
54000366	0	0	0	0	0	54	-3.66	1.55	6.65208e-05
51900594	0	0	0	0	0	51.9	-5.94	1.56667	6.7236e-05
53320514	0	0	0	0	0	53.32	-5.14	1.56667	6.7236e-05
51820600	0	0	0	0	0	51.82	-6	1.58333	6.79513e-05
51820636	0	0	0	0	0	51.82	-6.36	1.58333	6.79513e-05
52060478	0	0	0	0	0	52.06	-4.78	1.58333	6.79513e-05
52120666	0	0	0	0	0	52.12	-6.66	1.58333	6.79513e-05
52140606	0	0	0	0	0	52.14	-6.06	1.58333	6.79513e-05
52420518	0	0	0	0	0	52.42	-5.18	1.58333	6.79513e-05
52440602	0	0	0	0	0	52.44	-6.02	1.58333	6.79513e-05
52440624	0	0	0	0	0	52.44	-6.24	1.58333	6.79513e-05
52640498	0	0	0	0	0	52.64	-4.98	1.58333	6.79513e-05
51720532	0	0	0	0	0	51.72	-5.32	1.6	6.86666e-05
52120470	0	0	0	0	0	52.12	-4.7	1.6	6.86666e-05
52200598	0	0	0	0	0	52.2	-5.98	1.6	6.86666e-05
52380530	0	0	0	0	0	52.38	-5.3	1.6	6.86666e-05
52420506	0	0	0	0	0	52.42	-5.06	1.6	6.86666e-05
53540572	0	0	0	0	0	53.54	-5.72	1.6	6.86666e-05
53860378	0	0	0	0	0	53.86	-3.78	1.6	6.86666e-05
53900352	0	0	0	0	0	53.9	-3.52	1.6	6.86666e-05
52100658	0	0	0	0	0	52.1	-6.58	1.61667	6.93819e-05
52200596	0	0	0	0	0	52.2	-5.96	1.61667	6.93819e-05
52340544	0	0	0	0	0	52.34	-5.44	1.61667	6.93819e-05
52400526	0	0	0	0	0	52.4	-5.26	1.61667	6.93819e-05
52460604	0	0	0	0	0	52.46	-6.04	1.61667	6.93819e-05
53720538	53.72	-5.38	10	0.000328082	0.00673419	53.72	-5.38	1.61667	6.93819e-05
53820406	0	0	0	0	0	53.82	-4.06	1.61667	6.93819e-05
53940388	0	0	0	0	0	53.94	-3.88	1.61667	6.93819e-05
51940688	0	0	0	0	0	51.94	-6.88	1.63333	7.00971e-05
52520476	52.52	-4.76	12	0.000393699	0.00808103	52.52	-4.76	1.63333	7.00971e-05
53380400	0	0	0	0	0	53.38	-4	1.63333	7.00971e-05
53840506	0	0	0	0	0	53.84	-5.06	1.63333	7.00971e-05
53940354	0	0	0	0	0	53.94	-3.54	1.63333	7.00971e-05
54020484	0	0	0	0	0	54.02	-4.84	1.63333	7.00971e-05
51960716	0	0	0	0	0	51.96	-7.16	1.65	7.08124e-05
52040692	0	0	0	0	0	52.04	-6.92	1.65	7.08124e-05
52160654	0	0	0	0	0	52.16	-6.54	1.65	7.08124e-05
52340538	0	0	0	0	0	52.34	-5.38	1.65	7.08124e-05
52580572	0	0	0	0	0	52.58	-5.72	1.65	7.08124e-05
52600478	52.6	-4.78	4	0.000131233	0.00269368	52.6	-4.78	1.65	7.08124e-05
51400442	0	0	0	0	0	51.4	-4.42	1.66667	7.15277e-05
52020698	0	0	0	0	0	52.02	-6.98	1.66667	7.15277e-05
52040704	52.04	-7.04	1.73333	5.68676e-05	0.00116726	52.04	-7.04	1.66667	7.15277e-05
52280526	0	0	0	0	0	52.28	-5.26	1.66667	7.15277e-05
52320534	0	0	0	0	0	52.32	-5.34	1.66667	7.15277e-05
52320566	0	0	0	0	0	52.32	-5.66	1.66667	7.15277e-05
52800608	0	0	0	0	0	52.8	-6.08	1.66667	7.15277e-05
53020526	0	0	0	0	0	53.02	-5.26	1.66667	7.15277e-05
53980384	0	0	0	0	0	53.98	-3.84	1.66667	7.15277e-05
51960570	0	0	0	0	0	51.96	-5.7	1.68333	7.2243e-05
51980706	0	0	0	0	0	51.98	-7.06	1.68333	7.2243e-05
52040504	0	0	0	0	0	52.04	-5.04	1.68333	7.2243e-05
52240560	0	0	0	0	0	52.24	-5.6	1.68333	7.2243e-05
52460510	0	0	0	0	0	52.46	-5.1	1.68333	7.2243e-05
53500388	0	0	0	0	0	53.5	-3.88	1.68333	7.2243e-05
54000364	0	0	0	0	0	54	-3.64	1.68333	7.2243e-05
51980688	0	0	0	0	0	51.98	-6.88	1.7	7.29582e-05
52000598	0	0	0	0	0	52	-5.98	1.7	7.29582e-05
52000684	0	0	0	0	0	52	-6.84	1.7	7.29582e-05
52360538	0	0	0	0	0	52.36	-5.38	1.7	7.29582e-05
52460622	0	0	0	0	0	52.46	-6.22	1.7	7.29582e-05
53020600	53.02	-6	4	0.000131233	0.00269368	53.02	-6	1.7	7.29582e-05
53560382	0	0	0	0	0	53.56	-3.82	1.7	7.29582e-05
52060692	0	0	0	0	0	52.06	-6.92	1.71667	7.36735e-05
52120608	0	0	0	0	0	52.12	-6.08	1.71667	7.36735e-05
52360592	0	0	0	0	0	52.36	-5.92	1.71667	7.36735e-05
52380520	0	0	0	0	0	52.38	-5.2	1.71667	7.36735e-05
52420526	0	0	0	0	0	52.42	-5.26	1.71667	7.36735e-05
52520620	0	0	0	0	0	52.52	-6.2	1.71667	7.36735e-05
53020598	0	0	0	0	0	53.02	-5.98	1.71667	7.36735e-05
53360520	0	0	0	0	0	53.36	-5.2	1.71667	7.36735e-05
52000672	0	0	0	0	0	52	-6.72	1.73333	7.43888e-05
52020590	0	0	0	0	0	52.02	-5.9	1.73333	7.43888e-05
52080568	0	0	0	0	0	52.08	-5.68	1.73333	7.43888e-05
52280580	0	0	0	0	0	52.28	-5.8	1.73333	7.43888e-05
52320530	0	0	0	0	0	52.32	-5.3	1.73333	7.43888e-05
52340576	0	0	0	0	0	52.34	-5.76	1.73333	7.43888e-05
52340590	0	0	0	0	0	52.34	-5.9	1.73333	7.43888e-05
52400532	0	0	0	0	0	52.4	-5.32	1.73333	7.43888e-05
52420550	0	0	0	0	0	52.42	-5.5	1.73333	7.43888e-05
53920398	0	0	0	0	0	53.92	-3.98	1.73333	7.43888e-05
54000490	0	0	0	0	0	54	-4.9	1.73333	7.43888e-05
52040552	0	0	0	0	0	52.04	-5.52	1.75	7.51041e-05
52160564	0	0	0	0	0	52.16	-5.64	1.75	7.51041e-05
52260634	52.26	-6.34	4.25	0.000139435	0.00286203	52.26	-6.34	1.75	7.51041e-05
52300644	0	0	0	0	0	52.3	-6.44	1.75	7.51041e-05
52320582	0	0	0	0	0	52.32	-5.82	1.75	7.51041e-05
52440516	0	0	0	0	0	52.44	-5.16	1.75	7.51041e-05
52480518	0	0	0	0	0	52.48	-5.18	1.75	7.51041e-05
52580544	0	0	0	0	0	52.58	-5.44	1.75	7.51041e-05
52040652	0	0	0	0	0	52.04	-6.52	1.76667	7.58193e-05
52160618	0	0	0	0	0	52.16	-6.18	1.76667	7.58193e-05
52180566	0	0	0	0	0	52.18	-5.66	1.76667	7.58193e-05
52280558	0	0	0	0	0	52.28	-5.58	1.76667	7.58193e-05
[truncated: 1,386 more rows]
